# Supplementary material for: INSIHGT: an accessible multi-scale, multi-modal 3D spatial biology platform
Source: Nat Commun. 2024 Dec 30;15:10888. doi: 10.1038/s41467-024-55248-0 (PMC11685604; doi:10.1038/s41467-024-55248-0)
Supplement: Supplementary file 8 — Source data [file 41467_2024_55248_MOESM8_ESM.xlsx]

## Sheet: Figure 7f
stayers per glom	reachers per glom
4	104
7	64
17	70
12	129
5	97
15	65
13	111
1	43
17	30
43	52
2	108
8	13
43	23

## Sheet: Figure 7g
PathLength	GeodesicDist fr. Nearest Neighbour	GlomID
5.88195	2.73205	1
1.67106	1	1
1.90482	7.24264	1
0.432473	7.24264	1
11.0824	1.41421	2
4.32924	3.82843	2
5.03003	2	2
3.68914	1.73205	2
4.55869	1.73205	2
9.61427	1.73205	2
2.49891	6.29253	2
5.35772	1.41421	5
2.5759	1.73205	5
16.3737	1.41421	5
2.78241	2.41421	5
5.95984	1.73205	5
7.8238	2.73205	5
9.02509	2	5
8.62453	2.41421	5
7.07049	3	5
6.67596	3	5
6.56902	2	5
10.3118	1.41421	5
5.31906	1.41421	5
11.9193	7.73205	5
5.25738	3.14626	5
3.13705	2.73205	5
4.63884	2.73205	5
3.40388	3.14626	6
8.40463	5.14626	6
2.94189	4.73205	6
3.60194	4.73205	6
3.90828	1.73205	6
6.81062	1.73205	6
3.18698	1.73205	6
1.4382	4.87832	6
6.68334	6.29253	6
7.49225	3.73205	6
14.6884	5.73205	6
20.3104	8.34242	6
2.60186	6.14626	6
3.446	8.61037	6
8.85838	3.73205	6
2.07849	9.87832	7
2.82121	1.41421	7
1.93416	1.41421	7
2.38829	4.14626	7
1.49583	1.73205	7
4.54451	4.4641	7
1.05771	1	7
1.17839	1	7
0.842476	4.14626	7
1.76105	3.4641	7
1.51429	3.14626	7
1.90019	8.87832	7
5.37717	3.82843	7
2.32345	1.41421	8
4.09333	8.29253	3
11.3067	3.41421	3
14.5157	6.56048	3
3.84098	6.56048	3
14.6712	3.14626	3
8.06613	3.41421	3
7.51618	4.87832	3
7.68986	2.73205	3
7.22574	4.4641	3
3.05209	4.4641	3
6.90108	3.14626	3
6.08772	3.41421	3
3.91783	3.73205	4
2.75059	2.41421	4
1.0998	1.41421	4
2.57156	1.41421	4
4.2808	2.41421	4
8.91179	16.2426	10
7.02155	12.4388	10
7.14299	14.2173	10
4.9076	14.2173	10
4.18224	1.41421	10
4.70737	1.41421	10
12.766	3.4641	10
5.10266	6.97469	10
3.52504	3.41421	10
5.15716	3.41421	10
4.64366	5.87832	10
5.96906	6.14626	10
11.193	7.97469	10
20.0354	7.14626	10
3.81835	7.14626	10
3.04028	2.41421	10
5.49175	2.82843	10
1.97395	1	9
5.84137	4.82843	9
5.20399	5.41421	9
4.07479	5.14626	9
3.35844	1.41421	9
4.91475	1	9
3.82763	1.41421	9
2.8168	3.82843	9
4.40244	1	9
4.22537	2.82843	9
10.1013	9.38891	9
5.14205	9.38891	9
3.79941	5.56048	9
3.09193	2.41421	9
3.34307	2.41421	9
4.33677	2	9
6.02097	2	9
9.19071	7.14626	9
6.17579	7.14626	9
3.49192	3.14626	9
1.72942	3.4641	9
1.82347	10.8284	9
12.3567	1.41421	9
3.53039	1.41421	9
1.52861	1.41421	9
4.13759	1	9
2.63971	2.73205	9
1.05916	5.56048	9
9.07417	7.24264	9
2.63572	5.56048	9
2.13767	1.73205	9
1.90851	2.73205	9
3.98997	2.82843	9
3.89792	3.41421	9
1.00671	1.41421	9
1.76651	5.87832	9
2.59863	5.87832	9
2.27517	4.82843	9
0.67476	4.87832	9
3.94623	3.14626	9
2.51353	4	9
1.97855	4	9
3.41073	4.82843	9
1.02182	1	11
5.6192	4.14626	11
6.45214	1.41421	12
2.48262	1.41421	12
5.30275	5.82843	12
6.74422	5.56048	12
1.62469	11.6104	12
2.07308	5.56048	12
1.94414	1.41421	12
2.48262	11.6104	12
6.83297	2.41421	14
9.82875	1.73205	14
0.905512	1.73205	14
1.33114	2.41421	14
3.17893	2.41421	14
3.19868	2.41421	14
0.896909	2.82843	14
1.03204	5.14626	14
1.96375	5.4641	14
1.3592	5.56048	14
2.70569	5.4641	14
0.8269	5.4641	14
3.80509	10.0246	14
1.11701	6.87832	14
2.51776	7.82843	14
1.3854	7.24264	14
3.40342	10.5605	14
2.55482	9.87832	14
2.08578	3.73205	14
2.35418	2.82843	14
4.1128	2.82843	14
3.12242	3	14
2.243	1.41421	14
1.50557	1.41421	14
5.21484	4.82843	14
2.44628	3.14626	14
13.6252	3.73205	14
4.8166	2	14
4.58047	3.73205	14
1.19562	2	14
3.70888	2.41421	14
2.49791	4.82843	14
2.39759	1.41421	14
2.27371	1	14
0.506095	1	14
0.863958	1	14
1.95925	3	14
4.63747	7.56048	14
1.77583	3	14
0.700376	3	14
5.46114	2.41421	14
7.36526	3	14
4.48836	4.4641	14
9.60423	4.14626	1
2.15791	2.73205	1
17.3397	9.14626	1
5.06028	6.14626	1
8.4175	4.82843	1
6.56087	1.41421	1
10.9993	1.41421	1
3.14967	3.41421	1
9.00285	3.41421	1
5.67668	6.24264	1
3.43551	2.41421	1
7.17904	1.41421	1
4.67436	1.41421	1
5.50659	2.41421	1
4.27231	2.41421	1
2.00056	2.41421	1
5.39892	2.41421	1
3.03182	2.41421	1
4.25249	3.4641	1
4.49497	5.82843	1
5.05219	5.82843	1
4.81868	1.73205	1
2.99677	5.56048	1
2.12081	12.8031	1
3.21124	5.56048	1
9.65382	3.4641	1
3.63016	2	1
5.28787	1.73205	1
1.47656	1	1
1.55526	1	1
1.52902	1.73205	1
1.62501	3.14626	1
5.32296	10.7067	1
4.26605	2	1
2.39847	3.41421	1
1.79773	3.41421	1
1.51816	2.73205	1
2.88724	2.41421	1
4.19313	1	1
10.274	4.87832	1
4.90786	1	1
3.69144	9.07107	1
2.35687	7.41421	1
6.43214	1.73205	1
3.75678	1.73205	1
3.44706	10.7067	1
3.32675	11.0745	1
1.28655	8.19615	1
2.07476	2.41421	1
1.93526	4.82843	1
2.62558	1	1
5.20907	4.56048	1
3.56424	3.14626	1
5.44781	2.41421	1
3.44461	2.73205	1
1.28655	1.73205	1
1.08118	2.41421	1
1.67106	4.82843	1
4.51278	5.73205	1
2.2539	1	1
1.00698	1	1
1.64483	1	1
3.76772	3.73205	1
3.63442	2.41421	1
3.74979	2.41421	1
4.91403	4.82843	1
1.38062	1.41421	1
6.22438	4.82843	1
5.4345	4.82843	1
3.04718	1	1
1.8086	1	1
3.09261	1	1
3.80465	3.82843	1
0.85408	1.41421	1
1.75613	1.41421	1
4.11056	1	1
4.05622	1.41421	1
3.75669	1.41421	1
5.37743	1	1
5.0779	1	1
1.78686	4.87832	1
1.49192	11.121	1
7.22792	2.73205	1
2.84387	3.41421	1
3.11502	4.87832	1
3.83793	1	1
5.10863	1.41421	1
4.54753	1.41421	1
3.69972	1.41421	1
2.30186	1.41421	1
1.37612	2.73205	1
0.522042	2.41421	1
0.838713	2.41421	1
7.32543	2.41421	1
2.23853	1	1
1.38699	1.73205	1
2.45477	4.82843	1
3.08428	4.56048	1
15.1991	10.9747	1
10.786	10.9747	1
1.09655	2	1
1.41322	3.14626	1
5.95865	2.73205	1
5.02739	3.14626	1
6.33645	1	2
3.45088	5.97469	2
7.12236	2.41421	2
6.15924	2	2
2.32183	1.73205	2
5.76821	2.73205	2
4.02118	4	2
11.0763	2.73205	2
1.57699	3.73205	2
2.62763	3.73205	2
7.44568	2.41421	2
2.97504	4.56048	2
3.24757	4.41421	2
5.57629	1.73205	2
2.29354	2.82843	2
6.43659	5.82843	2
6.07907	1.41421	2
6.71827	1.41421	2
11.1942	12.2925	2
11.3394	2.82843	2
3.52508	1.73205	2
11.5279	3.73205	2
3.27395	6.29253	2
8.78216	2.41421	2
3.54505	4.82843	2
3.87827	3.73205	2
3.29616	5.14626	2
4.07786	2.82843	2
4.75084	2.73205	2
1.50279	2.73205	2
2.51006	3.41421	2
7.7535	5.24264	2
9.7041	2	2
4.09463	6.4641	2
3.73878	6.4641	2
4.3817	1.41421	2
4.09088	5.97469	2
3.2066	5.56048	2
2.68891	4.41421	2
3.31335	13.121	2
8.34701	2.41421	2
6.97611	2.82843	2
3.22838	3.82843	2
16.4289	1	2
12.013	4.82843	2
12.1744	1	2
8.82357	1	2
6.7053	4.41421	2
6.22036	3.82843	2
3.31589	3.82843	2
17.3046	9.02458	2
7.84168	2.41421	2
3.31344	3.73205	2
15.3069	8.56048	2
2.35012	3.41421	2
4.68767	4.41421	2
1.32365	10.4388	2
13.6551	15.9993	2
1.49192	5.87832	2
4.25891	2.82843	2
5.11567	4.14626	2
6.91461	9.70674	2
3.19587	5.87832	2
1.70816	3.82843	2
27.1998	2.82843	5
12.6175	2	5
11.2421	5.4641	5
21.919	4.41421	5
14.2772	4.14626	5
21.6063	4.82843	5
8.23466	6.14626	5
6.69597	6.14626	5
19.7034	4.14626	5
8.28468	1.41421	5
10.8353	2.73205	5
14.0949	5.4641	5
18.4793	4.14626	5
21.2884	4.14626	5
18.0173	3.14626	5
29.3518	1.73205	5
13.6239	5	5
21.2631	2.41421	5
12.7833	1.41421	5
6.45526	4.14626	5
7.92191	1.41421	5
3.76418	1.41421	5
7.04513	3.73205	5
19.017	2	5
8.71722	2.73205	5
4.129	2.73205	5
12.1729	2	5
10.0903	9.65685	5
16.4665	1.41421	5
16.7095	2.41421	5
13.9041	1.41421	5
30.312	2.82843	5
11.8524	1.41421	5
5.55052	11.8783	5
20.236	2.73205	5
13.0393	8.14626	5
24.5024	1.73205	5
5.88716	3.73205	5
15.1385	3.41421	5
6.70962	2	5
9.48754	1.73205	5
17.4502	2.73205	5
16.2045	7	5
20.8879	1.41421	5
7.37339	13.8031	5
6.07054	1.41421	5
18.4826	1.41421	5
2.77482	2.41421	5
18.0744	1	5
4.91039	2.82843	5
3.97393	1	5
4.30268	11.8783	5
5.64899	8.38891	5
4.00759	6.87832	5
6.23904	1	5
11.646	2.41421	5
7.9933	1.41421	5
12.5261	1.41421	5
13.5476	3.73205	5
12.1072	1.41421	5
32.3924	2	5
22.3238	1	5
20.7655	1.41421	5
11.6403	2.41421	5
16.8471	1	5
24.8516	3.14626	5
18.9259	5.97469	5
12.0613	7.65685	5
13.6844	1.41421	5
17.6627	5.14626	5
10.0656	17.9494	6
15.6962	15.853	6
2.85686	10.7067	6
2.70054	10.7067	6
2.04178	10.7067	6
2.38662	4.87832	6
12.9893	5.24264	6
8.00294	5.24264	6
8.97967	3.14626	6
6.66097	3.14626	6
9.16905	5.14626	6
9.90077	5.24264	6
12.9125	5.82843	6
10.2134	6.29253	6
16.4083	7.87832	6
13.7053	7.87832	6
10.8079	11.9747	6
5.68338	11.9747	6
14.5883	4.87832	6
8.40542	2.41421	6
20.1071	2.41421	6
12.404	2.41421	6
11.2782	3.82843	6
10.9543	4.41421	6
11.5048	1.41421	6
6.35649	1.41421	6
6.97782	7.19615	6
8.96442	10.4641	6
11.617	6.24264	6
8.65679	1.73205	6
5.92552	5.19615	6
6.66233	5.56048	6
5.3785	11.853	6
8.93752	6.61037	6
8.85306	5.4641	6
13.335	2.73205	6
6.97813	2.73205	6
25.3047	6.29253	6
7.33593	7.70674	6
10.5668	14.9029	6
10.5605	2	6
6.60887	2	6
9.50987	4.14626	6
11.8107	8.65685	6
7.40241	6.14626	6
13.0917	3.82843	6
16.8347	3.82843	6
4.0107	5.56048	6
7.16159	5.14626	6
10.8178	5.87832	6
8.10765	7.41421	6
9.49357	7.41421	6
4.92358	5.19615	6
5.04976	1.73205	6
2.54294	5.56048	6
2.40135	17.1708	6
10.6176	16.4135	6
8.05862	2.41421	6
7.36617	2.41421	6
4.32245	8.24264	6
17.3871	8.65685	6
11.0628	6.82843	6
8.10275	6.82843	6
16.0317	8.14626	6
9.95614	15.9494	6
7.03712	3.4641	7
14.7985	3.14626	7
10.3979	2.73205	7
5.27147	2	7
2.71331	1.73205	7
5.90136	2.73205	7
20.1498	2	7
10.2162	1.41421	7
2.48531	1.41421	7
11.3253	4.14626	7
9.43868	2.41421	7
8.72581	4.14626	7
9.94947	2.41421	7
6.08463	14.121	7
7.76021	7.14626	7
2.24915	7.14626	7
6.66588	5.56048	7
9.39552	1.73205	7
7.78153	1.73205	7
13.3331	3.41421	7
17.5656	3.41421	7
21.771	3.41421	7
6.55197	3.41421	7
7.1583	1	7
14.4175	1	7
4.58119	2.73205	7
6.40469	2.73205	7
12.4693	2.73205	7
17.2539	1	7
6.80392	1	7
10.5196	1	7
8.95873	1	7
11.562	1	7
1.34904	1	7
6.0025	1	7
12.7711	1	7
8.66337	1	7
15.808	1	7
6.45524	4.56048	7
11.5311	1.41421	7
4.66975	2.41421	7
22.8542	1.73205	7
12.9152	3.41421	7
17.1508	2.82843	7
6.21666	2.73205	7
7.11913	2.41421	7
4.18872	3.41421	7
7.69314	4.14626	7
11.5258	4.82843	7
5.3957	4.82843	7
9.32655	3.14626	7
3.57042	10.6104	7
5.41738	1.73205	7
7.77062	4.14626	7
6.46744	4.14626	7
9.9124	4.14626	7
7.32464	4.82843	7
6.24768	3.14626	7
4.47357	3.41421	7
13.3559	4.4641	7
6.67953	3.14626	7
7.91379	1.41421	7
9.66757	1.41421	7
7.9242	4.87832	7
7.89966	4.87832	7
6.58545	4.82843	7
3.64003	4.14626	7
5.36377	10.6104	7
3.3593	3.82843	7
5.42612	1.73205	7
6.54087	4.14626	7
8.68507	3.14626	7
2.16	2.41421	7
1.96323	3.82843	7
5.01273	2.41421	7
2.0839	3	7
4.14905	8.38891	7
5.84294	4.14626	7
7.23282	3.41421	7
3.61018	4.14626	7
1.97088	8.07107	7
1.19685	2.82843	7
14.4937	2.82843	7
5.98051	1.73205	7
3.80154	1.73205	7
3.76178	2.41421	7
0.99467	4.4641	7
6.52241	1	7
6.30748	7.97469	7
3.09704	1.73205	7
4.26561	1.73205	7
2.27527	1.41421	7
2.88426	4.4641	7
1.33058	4.14626	7
3.41694	2.82843	7
6.43926	2.41421	7
3.2291	2.41421	7
2.76113	2.41421	7
2.38829	3.14626	7
11.8223	2.41421	7
18.3282	2.41421	7
6.0131	3.82843	7
9.75879	1	7
1.79536	8.70674	7
1.91324	7.97469	7
6.16205	7.82843	7
8.09102	1.73205	7
6.60932	3.14626	7
5.51184	3.82843	7
9.80583	4.4641	7
13.6755	6.4641	7
6.2621	5.41421	8
2.72865	3.82843	8
6.6707	3.82843	8
7.70626	1.73205	8
4.10776	1.73205	8
5.39987	3.82843	8
9.14332	3.82843	8
6.02538	4.87832	8
5.79893	5.87832	8
16.7484	12.7067	8
7.29705	5.87832	8
4.74418	4	8
5.10762	4	8
5.97876	4.56048	8
1.70833	7.19615	8
1.61859	5.14626	8
7.3431	17.1708	8
1.39903	5.24264	8
4.46772	2.73205	8
13.2457	9.02458	8
3.39049	4.56048	8
6.08354	7.29253	8
6.84257	7.29253	8
4.73749	2.73205	8
4.46342	2.73205	8
3.16194	2.82843	8
2.48652	2.82843	8
7.3476	1.41421	8
3.51035	1.41421	8
10.1054	4.41421	8
9.62727	1.41421	8
3.96472	2.41421	8
2.33997	5.24264	8
7.72745	7.87832	8
3.55675	4	8
4.22513	3.41421	8
3.24194	3.41421	8
4.04334	2.41421	8
2.10665	4.87832	8
9.87771	5.56048	8
4.74556	2.41421	8
6.18761	5.24264	8
2.12508	5.24264	8
18.1427	6.56048	3
24.543	2.82843	3
2.28013	2.82843	3
4.51641	2.82843	3
13.5523	5.14626	3
4.33759	5.14626	3
23.2658	3.82843	3
2.46228	1.41421	3
1.9443	1.41421	3
18.8583	5.14626	3
19.3578	1.41421	3
8.11802	1.41421	3
33.7128	5.41421	3
35.5045	4.14626	3
10.9743	3.82843	3
6.63592	3.14626	3
9.04284	3.14626	3
10.5363	1.73205	3
7.36332	3.82843	3
38.1537	2.41421	3
9.922	7.97469	3
13.1889	2.41421	3
5.7706	3.14626	3
17.5412	3.41421	3
7.14779	4.41421	3
6.4325	4.41421	3
28.6752	8.29253	3
2.51637	3.14626	3
1.46937	3.14626	3
3.83629	3.14626	3
5.812	3.73205	3
3.55854	3.4641	3
8.14164	2.73205	3
2.78658	3.73205	3
3.3791	1.41421	3
14.5419	4.14626	3
1.36178	4.14626	3
16.2916	5.73205	3
9.73625	1.41421	3
4.94561	4.41421	3
9.77939	1.41421	3
8.25581	1.41421	3
5.23486	3.14626	3
3.44625	3.4641	3
5.43619	3.4641	3
3.68376	4.82843	3
4.80145	4.82843	3
5.2853	2	3
5.90195	2	3
11.293	2.82843	3
11.5212	4.82843	3
2.48074	4.82843	3
2.45875	4.82843	3
6.08715	4.41421	3
7.78254	4.24264	3
7.69786	5.97469	3
12.9743	6.97469	3
13.4393	2.73205	3
24.2129	2.73205	3
10.284	2.73205	3
4.09333	3.41421	3
1.43786	3.41421	3
7.79348	2.82843	3
18.6675	3.14626	3
9.20273	8.19615	3
7.13333	8.19615	3
1.68303	1.41421	3
1.59802	3.82843	3
2.44029	3.73205	3
5.37772	2.41421	3
3.64685	2.41421	3
2.08024	5.41421	3
3.6137	1.41421	3
10.9502	9.02458	3
4.13518	3.14626	3
14.1915	3.14626	3
16.0375	4.41421	3
5.54342	3.82843	3
12.4251	6.29253	3
5.73179	2.41421	3
5.50615	1	3
2.48074	2.41421	3
2.41419	1	3
2.66629	14.6814	3
3.79795	7.29253	3
11.8614	12.8995	3
4.57979	8.29253	3
7.69447	3.73205	3
1.8667	1.41421	3
8.66433	3.82843	3
8.76051	1.41421	3
7.15392	4.14626	3
29.7669	9.12096	3
6.32044	9.12096	3
23.313	10.8031	3
5.52426	3.73205	3
5.31778	3.73205	3
12.8888	4.87832	3
20.2378	5.82843	3
9.87816	8.29253	3
24.0262	6.4641	3
7.22574	5.56048	3
20.2782	6.29253	3
7.91422	2.73205	3
12.2171	4.87832	3
8.04874	6.61037	3
3.08044	8.02458	3
9.59442	1.73205	3
2.5253	14.0711	3
33.494	4.14626	3
13.6827	10.7067	3
17.4648	5.14626	3
10.8232	4.14626	3
9.56458	3.82843	3
9.91579	5.87832	3
4.42351	7.29253	3
4.68258	29.1708	3
32.2488	2.73205	3
10.7134	5.97469	3
18.2428	2.73205	3
10.2816	3.41421	3
8.87763	1.73205	3
12.062	2.41421	3
11.4673	2.41421	3
8.09037	1.73205	3
11.475	9.38891	3
15.2124	7.9282	3
14.9846	9.38891	3
18.6717	9.02458	3
10.1651	5.82843	4
15.005	5.82843	4
6.47702	10.1463	4
5.92746	6.14626	4
14.9534	1.73205	4
15.291	11.3889	4
10.4559	5.97469	4
22.0189	1.73205	4
35.1818	7.29253	4
5.75146	7.29253	4
5.28307	1.41421	4
7.14215	1.41421	4
4.29237	4.14626	4
3.06779	3.82843	4
2.56717	6.56048	4
3.23368	3.14626	4
3.39381	4.14626	4
5.62634	2.41421	4
5.80864	2.41421	4
2.19446	3.14626	4
2.45962	4.14626	4
3.60476	3.14626	4
16.0048	2.73205	4
10.0219	2.41421	4
1.46664	2.41421	4
21.6612	2.73205	4
12.9937	4.14626	4
7.1503	6.56048	4
1.6363	2.82843	4
8.78001	6.61037	4
2.26327	2.73205	4
3.76964	1	4
3.57307	1	4
0.948577	1	4
2.77783	5.41421	4
12.7481	5.97469	4
8.1042	3.82843	4
3.78661	2.41421	4
2.8128	1.41421	4
5.75413	3.73205	4
4.85144	3.73205	4
8.37058	2.73205	4
7.96887	2.73205	4
4.13224	2	4
10.932	2.41421	4
2.99768	2	4
4.96787	4.14626	4
9.62095	4.14626	4
2.65607	3.41421	4
5.04387	3.41421	4
9.471	4.14626	4
8.2937	2.41421	4
4.58324	2.41421	4
4.38863	10.7566	4
15.0471	1.73205	4
5.14241	1.73205	4
7.44016	4.87832	4
7.07287	2.73205	4
1.72666	3.73205	4
4.20833	3.73205	4
2.75048	2.41421	4
1.82045	2.41421	4
3.06742	4.14626	4
4.08234	2.73205	4
6.25309	5.82843	4
2.60277	6.56048	4
9.93789	2.82843	4
4.65042	6.14626	4
6.43038	4.41421	4
7.91748	2.82843	4
6.82117	6.97469	4
17.1232	7.29253	4
5.60579	1.41421	4
10.6845	4.14626	4
5.87048	4.14626	4
8.28168	4.87832	4
12.0558	4.41421	4
12.6981	3.14626	4
7.19565	5.87832	4
0.917107	1	4
1.51151	1	4
1.89643	1.41421	4
5.36961	2.82843	4
3.96113	2.41421	4
1.74787	6.82843	4
2.03874	1.41421	4
11.0951	3.14626	4
4.08774	8.24264	4
3.75587	4.41421	4
2.31657	4.41421	4
8.6138	2.82843	4
8.00823	2.82843	4
3.02328	9.82843	4
7.57954	11.853	4
6.44965	14.0246	4
5.10678	3.41421	4
2.2674	2.41421	4
9.61108	3.4641	10
9.55465	3.4641	10
7.49622	8.97469	10
7.52013	10.0246	10
9.63063	6.87832	10
6.29203	6.87832	10
12.9279	6.97469	10
5.02322	16.2426	10
6.82133	3.14626	10
12.7102	3.14626	10
13.6845	2.73205	10
2.75915	2.73205	10
5.05914	2.73205	10
6.10799	1	10
12.5647	7.14626	10
6.6672	3.4641	10
7.92179	2.73205	10
14.1904	6.14626	10
14.1039	3.4641	10
21.3422	1.41421	10
15.114	2.41421	10
4.22666	1	10
1.84527	1	10
18.1601	3.14626	10
9.66728	6.14626	10
10.051	3.14626	10
7.67516	3.14626	10
11.8047	6.87832	10
4.89622	3.73205	10
4.15067	2.41421	10
2.26668	1	9
2.38882	1	9
0.938891	1	9
3.60306	2.41421	9
13.7245	7.87832	9
7.50027	4.14626	9
12.3613	2	9
3.19034	1	9
7.43757	1	9
1.60729	1.73205	9
6.98313	2.41421	9
11.6936	2.82843	9
12.5221	1	9
7.48524	3.41421	9
10.634	3.4641	9
5.83256	1.73205	9
20.559	3.14626	9
1.60729	4.87832	9
3.73834	5.56048	9
3.69283	6.14626	9
10.5079	4.14626	9
4.05306	4.24264	9
5.00744	2.41421	9
2.94144	2.41421	9
4.55722	26.7067	9
4.31491	7.56048	9
8.68632	7.56048	9
2.306	2.41421	9
2.00892	2.82843	9
5.96119	2.41421	9
1.62451	1.41421	9
5.2251	1.41421	9
11.9352	1.41421	9
11.5381	3.73205	9
3.94137	3.41421	9
8.18442	1	9
9.84635	5.41421	9
6.47457	5.41421	9
6.35632		9
4.38899	6.14626	9
8.61398	2.73205	9
16.2026	6.61037	9
14.3751	7.70674	9
2.2949	7.38891	9
4.35827	4.24264	9
1.5657	4.24264	9
8.39857	12.1463	9
9.21257	6.56048	9
4.82135	3.73205	9
3.71423	3.73205	9
8.42033	7.38891	9
2.49823		9
5.78941	1.73205	11
8.10175	1.73205	11
3.04746	2.73205	11
3.52592	1	11
6.09133	3.14626	11
6.7262	8.65685	11
2.86882	5.87832	11
2.34028	6.61037	11
6.84705	2.41421	11
7.98394	2.41421	11
22.621	8.73205	11
7.9901	5.82843	11
10.7831	1.41421	11
3.72043	1.41421	11
1.90803	1.41421	11
9.87652	2.41421	11
11.7803	4.14626	11
13.7667	2.41421	11
6.74383	1.41421	11
4.34041	3.41421	11
4.75922	1.41421	11
3.6786	4.14626	11
2.72236	1.41421	11
2.61318	5.73205	11
1.3799	1.41421	11
4.62206	2.73205	11
6.27065	1.41421	11
6.13204	3.4641	11
2.72872	4.14626	11
1.95198	10.7566	11
4.31575	5.41421	11
7.29622	7	11
1.181	3.41421	11
10.3158	1.41421	11
4.14364	1.41421	11
4.4411	5.56048	11
1.47579	4.87832	11
4.89239	3.82843	11
2.73979	1.41421	11
1.97583	13.7067	11
1.79456	1.41421	11
4.47338	4.73205	11
3.87937	3.82843	11
5.56042	7.14626	11
0.595931	2.73205	11
10.6409	1.73205	11
6.67208	1.73205	11
0.801194	1	11
6.26536	2.41421	11
1.60689	5.82843	11
0.816554	6.56048	11
2.78339	4.56048	11
5.6855	6.29253	11
3.37296	2	11
1.96734	1	11
1.94112	1	11
1.60689	1	11
3.27035	2.41421	11
4.01274	2.82843	11
7.53901	1.41421	11
1.9104	4.73205	11
1.44108	4.41421	11
1.65933	4.41421	11
4.04996	3	11
1.21172	3.14626	11
3.35997	4.14626	11
4.73987	7.82843	11
2.4931	1	11
2.40585	1	11
2.01069	1.73205	11
1.02818	3.14626	11
2.27062	3.73205	11
0.943156	1.73205	11
1.03268	1.73205	11
2.17897	1	11
0.886217	1	11
1.32296	1	11
1.93875	1	11
1.47579	3	11
4.25509	4	11
4.87734	3.82843	11
0.611291	2.73205	11
0.964878	2.73205	11
6.51877	4.14626	11
8.05186	4.14626	11
11.765	3.41421	11
3.80278	6.87832	11
3.73791	8.97469	11
4.10686	1	11
3.0956	1.41421	11
2.21368	4.14626	11
5.5607	2.41421	11
0.622151	1	11
7.02089	4.14626	11
1.19636	2.41421	11
0.927797	6.97469	11
1.14842	1	11
5.46204	2.73205	11
11.4711	4.41421	11
9.13419	1.41421	11
11.8994	1.73205	11
4.94674	1.73205	11
8.34766	4.14626	11
5.7064	1	11
1.15928	5.87832	11
3.13925	5.41421	11
11.1508	6.87832	11
13.2822	1.41421	11
8.36721	13.5352	12
3.69984	2.41421	12
8.45017	1.73205	12
2.82822	1.41421	12
6.71715	8.29253	12
2.65937	5.87832	12
1.5877	5.87832	12
5.59511	5.97469	12
5.97746	5.4641	12
3.391	2.73205	12
3.32258	2.73205	12
3.69405	7.87832	12
4.31208	1.41421	12
2.62708	4.73205	14
4.57361	4.73205	14
2.4545	5.14626	14
5.25247	1.73205	14
2.67499	1.73205	14
1.92669	2.41421	14
3.97542	2.41421	14
0.595561	3.41421	14
2.31712	23.4853	14
8.33169	3.73205	14
5.12313	2.41421	14
7.28116	6.14626	14
8.54464	3.73205	14
5.63333	7.87832	14
4.01433	3	14
3.55079	3	14
7.52581	2.41421	14
14.4756	2	14
9.6249	3.14626	14
7.29173	2.41421	14
13.0764	2	14
12.6177	10.0246	14
5.22112	21.8776	14

## Sheet: Supp Fig 27 upper panel
pathlength	Min. dist	Displacement	Tortuosity	Skewness	Angle of take-off	Geodesic dist fr Nearst Neighbor	GlomerulusName
5.88195	3.42079	4.24391	1.38597	1.24062	81.588	23.8776	3-1-5_l
1.67106	1.22803	1.53316	1.08995	1.24847	144.486	11.6569	3-1-5_l
1.90482	1.09638	1.22319	1.55726	1.11566	133.782	11.6569	3-1-5_l
0.432473		0.380006	1.13807		122.312	11.6569	3-1-5_l
11.0824	0.730479	3.68599	3.00662	5.04599	104.191	9.70674	3-1-5_r
4.32924	0.777124	3.90675	1.10814	5.02719	65.4601	9.70674	3-1-5_r
5.03003	0.876894	3.5839	1.40351	4.08703	90.6465	18.1455	3-1-5_r
3.68914	0.162278	2.61008	1.41342	16.0841	80.6462	1.73205	3-1-5_r
4.55869	0.57938	2.93812	1.55157	5.07114	117.152	1.73205	3-1-5_r
9.61427	0.741657	6.20679	1.54899	8.36881	90.4305	23.0458	3-1-5_r
2.49891	0.741657	2.21217	1.12962	2.98274	58.2763	14.0246	3-1-5_r
5.35772	0.316625	3.87314	1.3833	12.2326	142.083	11.3889	4-1-1
2.5759	0.289683	1.66954	1.54288	5.76332	39.5142	14.5851	4-1-1
16.3737	0.0517092	6.3786	2.56698	123.355	13.9977	3.82843	4-1-1
2.78241	1.21447	2.08066	1.33727	1.71322	62.7152	3.73205	4-1-1
5.95984	0.806249	2.85453	2.08785	3.54051	17.437	3.73205	4-1-1
7.8238	1.05135	5.07185	1.54259	4.82413	11.248	2.73205	4-1-1
9.02509	2	3.82177	2.3615	1.91089	111.936	22.1455	4-1-1
8.62453	0.288738	4.30517	2.0033	14.9103	149.567	12.1708	4-1-1
7.07049	0.525538	4.60028	1.53697	8.75346	70.3856	5.14626	4-1-1
6.67596	0.54379	3.69095	1.80874	6.78746	65.604	5.14626	4-1-1
6.56902	0.235794	4.07596	1.61165	17.2861	159.365	20.46	4-1-1
10.3118	0.316327	6.3183	1.63206	19.974	62.0749	1.41421	4-1-1
5.31906	1.4371	2.76313	1.92501	1.92271		1.41421	4-1-1
11.9193	3	5.60119	2.12799	1.86706	76.6219	8.87832	4-1-1
5.25738	0.136106	3.61795	1.45314	26.5818	47.7982	7.65685	4-1-1
3.13705	0.557835	2.07862	1.5092	3.72623	21.4748	2.73205	4-1-1
4.63884	0.271689	3.42104	1.35598	12.5917	74.9794	3.14626	4-1-1
3.40388	0.55051	2.43986	1.39511	4.432	128.562	13.6315	4-1-7
8.40463	2.38516	4.02741	2.08686	1.68852	76.2531	16.8995	4-1-7
2.94189	0.277556	2.13208	1.37982	7.68161	73.5485	4.73205	4-1-7
3.60194	0.56731	2.71354	1.32739	4.78317	22.2641	4.73205	4-1-7
3.90828	1.1157	3.19394	1.22365	2.86273	68.5262	1.73205	4-1-7
6.81062	3.10583	4.30541	1.58187	1.38624	78.1768	1.73205	4-1-7
3.18698	0.294953	2.00902	1.58633	6.81132	45.7156	1.73205	4-1-7
1.4382		1.32898	1.08218		16.2473	16.6315	4-1-7
6.68334	1.39445	5.13247	1.30217	3.68064	95.3283	17.4634	4-1-7
7.49225	1.35412	4.94078	1.51641	3.6487	154.108	3.73205	4-1-7
14.6884	1.73205	5.15361	2.85011	2.97544	17.8252	16.6814	4-1-7
20.3104	0.171573	11.2088	1.812	65.3298	70.3664	16.6814	4-1-7
2.60186	1.41421	1.77487	1.46594	1.25503	149.036	8.61037	4-1-7
3.446	0.394449	3.01041	1.1447	7.63194	44.4501	8.61037	4-1-7
8.85838	0.840918	3.11349	2.84516	3.70249	55.2414	3.73205	4-1-7
2.07849	1.30986	1.804	1.15216	1.37725	152.354	19.2419	4-1-8
2.82121	0.615773	1.68104	1.67826	2.72997	76.4763	1.41421	4-1-8
1.93416	0.338732	1.25503	1.54113	3.70507	71.4059	1.41421	4-1-8
2.38829	0.136106	2.11024	1.13176	15.5043	108.373	6.73205	4-1-8
1.49583	0.659004	1.29589	1.15429	1.96643	43.6117	15.9993	4-1-8
4.54451	0.316404	3.08582	1.47271	9.75277	26.7372	5.82843	4-1-8
1.05771	0.89898	0.968558	1.09205	1.0774	61.8616	1	4-1-8
1.17839	1.15732	1.08954	1.08154	0.941436	76.0903	1	4-1-8
0.842476	0.119535	0.783468	1.07532	6.5543	64.6668	5.82843	4-1-8
1.76105	0.154347	1.47754	1.19188	9.57283	53.4191	6.82843	4-1-8
1.51429	0.443274	1.29589	1.16854	2.92345	62.8456	6.82843	4-1-8
1.90019		1.54085	1.23321		71.4149	19.2419	4-1-8
5.37717	0.236068	3.34914	1.60554	14.1872	70.8211	29.6814	4-1-8
2.32345	0.91323	1.64754	1.41026	1.80408	104.382	Inf	4-1-9
4.09333	0.882014	3.08097	1.32859	3.49311	141.906	10.853	4-1-11
11.3067		7.40208	1.52751		118.915	8.97469	4-1-11
14.5157	3.38083	8.22661	1.76448	2.43331	98.5556	6.56048	4-1-11
3.84098	1.07421	2.38893	1.60782	2.2239	75.3315	6.56048	4-1-11
14.6712	1.61261	7.38642	1.98625	4.58042	104.857	8.97469	4-1-11
8.06613	2.16048	4.90686	1.64385	2.27119	128.574	5.56048	4-1-11
7.51618	0.381448	3.97483	1.89094	10.4204		5.56048	4-1-11
7.68986	0.381448	4.92676	1.56083	12.9159	55.054	5.56048	4-1-11
7.22574	0.741657	4.87144	1.48329	6.56832	60.9724	4.4641	4-1-11
3.05209	0.45947	2.03382	1.50067	4.42644	48.1122	4.4641	4-1-11
6.90108	0.477226	3.77083	1.83012	7.90156	90.6228	10.8284	4-1-11
6.08772	1	3.68544	1.65183	3.68544	96.2972	17.8742	4-1-11
3.91783	1.36948	2.4466	1.60133	1.78652	133.087	23.9993	4-1-14
2.75059	0.55051	1.90091	1.44699	3.453	29.1703	26.192	4-1-14
1.0998		0.531829	2.06796		60.091	1.41421	4-1-14
2.57156		0.859566	2.99169		50.9131	1.41421	4-1-14
4.2808	0.926016	2.65915	1.60984	2.8716	50.0917	23.9993	4-1-14
8.91179	0.24264	4.06906	2.19013	16.7699	101.291	19.853	6-1
7.02155	0.110434	4.01232	1.75	36.3324	39.0898	15.4388	6-1
7.14299	2.0818	4.17202	1.71212	2.00405	90.9171	14.2173	6-1
4.9076	0.802589	3.54984	1.38248	4.42299	78.8258	14.2173	6-1
4.18224	0.486185	2.85924	1.46271	5.88098	33.5741	1.41421	6-1
4.70737		3.11963	1.50895		22.7348	1.41421	6-1
12.766	2.09902	6.82128	1.8715	3.24975	100.037	17.6104	6-1
5.10266	0.958154	3.1298	1.63035	3.26649	145.252	12.3424	6-1
3.52504	0.444585	2.77679	1.26947	6.2458	54.276	3.41421	6-1
5.15716	0.883305	3.58218	1.43967	4.05543	62.7492	3.41421	6-1
4.64366	0.208528	3.12488	1.48603	14.9855	36.3702	5.87832	6-1
5.96906	0.0525599	3.21043	1.85927	61.0813	28.5509	11.2925	6-1
11.193	3	6.71386	1.66715	2.23795	46.8913	12.3424	6-1
20.0354	1.12311	12.8312	1.56146	11.4248	92.7734	7.14626	6-1
3.81835	0.316625	2.36763	1.61273	7.4777	99.7775	7.14626	6-1
3.04028	0.886611	2.07051	1.46837	2.33531	63.6608	15.6814	6-1
5.49175	0.381112	3.90612	1.40593	10.2493	42.6464	14.9494	6-1
1.97395		1.57167	1.25596		72.8259	3.14626	6-1-8
5.84137		2.14335	2.72534		74.7327	4.82843	6-1-8
5.20399		4.27237	1.21806		59.9177	5.41421	6-1-8
4.07479		3.48474	1.16932		58.2618	5.41421	6-1-8
3.35844		2.46611	1.36183		115.652	1.41421	6-1-8
4.91475		3.93842	1.2479		63.0798	2	6-1-8
3.82763		2.67135	1.43285		96.1724	1.41421	6-1-8
2.8168	1	2.12752	1.32398	2.12752	17.2489	3.82843	6-1-8
4.40244		2.96482	1.48489		31.6332	1.41421	6-1-8
4.22537		3.36305	1.25641		26.3204	2.82843	6-1-8
10.1013		6.26296	1.61286		97.8572	9.38891	6-1-8
5.14205		3.71489	1.38417		63.2271	9.38891	6-1-8
3.79941		2.6873	1.41384		83.336	5.56048	6-1-8
3.09193		2.43585	1.26934		85.1349	2.41421	6-1-8
3.34307		3.00005	1.11434		92.0306	2.41421	6-1-8
4.33677		3.26333	1.32894		81.9079	2	6-1-8
6.02097		4.93155	1.22091		73.3265	2	6-1-8
9.19071		4.71697	1.94844		105.123	7.14626	6-1-8
6.17579	1	5.00217	1.23462	5.00217	95.7869	7.14626	6-1-8
3.49192		2.81837	1.23899		74.6	9.61037	6-1-8
1.72942		1.60181	1.07967		74.8824	3.82843	6-1-8
1.82347		1.70486	1.06957		40.601	16.0956	6-1-8
12.3567	1	8.91169	1.38657	8.91169	92.9961	1.41421	6-1-8
3.53039		2.49625	1.41428		69.4723	2.82843	6-1-8
1.52861		1.41581	1.07967		42.7691	1.41421	6-1-8
4.13759	0.414214	3.37724	1.22514	8.15337	96.4466	4.82843	6-1-8
2.63971		2.02713	1.30219		26.2896	2.73205	6-1-8
1.05916		1.00113	1.05797		76.1881	5.56048	6-1-8
9.07417	0.504017	5.77541	1.57117	11.4588	86.2884	7.24264	6-1-8
2.63572		2.34273	1.12507		45.4463	5.56048	6-1-8
2.13767		1.56381	1.36696		53.4128	4.73205	6-1-8
1.90851	1	1.76381	1.08204	1.76381	52.9299	19.6315	6-1-8
3.98997		3.00875	1.32612		48.3763	2.82843	6-1-8
3.89792		2.38693	1.63303		76.5434	3.41421	6-1-8
1.00671		0.934864	1.07685		24.5041	1.41421	6-1-8
1.76651		1.54057	1.14666		90	5.87832	6-1-8
2.59863		2.02713	1.28193		71.1093	5.87832	6-1-8
2.27517		1.58292	1.43732		76.3118	4.82843	6-1-8
0.67476		0.6236	1.08204		63.4717	4.87832	6-1-8
3.94623		2.74901	1.43551		57.4019	3.4641	6-1-8
2.51353	1.23607	1.38865	1.81005	1.12344	45.4302	4	6-1-8
1.97855		1.36976	1.44445		53.5037	4	6-1-8
3.41073		1.92571	1.77116		82.626	5.87832	6-1-8
1.02182	0.753348	0.988797	1.03339	1.31254	38.04	40.2412	6-2-2
5.6192	0.656339	2.92151	1.92339	4.45121	80.4202	40.2412	6-2-2
6.45214	0.316404	4.81308	1.34054	15.2118	23.9005	1.41421	6-2-5
2.48262		2.27687	1.09037		33.4376	1.41421	6-2-5
5.30275	0.0990195	4.37736	1.2114	44.2071	58.9177	5.82843	6-2-5
6.74422	1.49347	5.69135	1.185	3.81083	69.9422	5.56048	6-2-5
1.62469	1	1.46881	1.10613	1.46881	154.537	11.6104	6-2-5
2.07308	0.81025	2.02471	1.02389	2.49887	72.4223	5.56048	6-2-5
1.94414	0.925899	1.29571	1.50044	1.39941	66.8286	18.4135	6-2-5
2.48262	0.596876	2.32882	1.06604	3.90168	119.804	11.6104	6-2-5
6.83297	0.417424	4.21003	1.62302	10.0857	59.4497	2.41421	6-2-8
9.82875	1.43488	5.28946	1.85818	3.68635	71.8498	1.73205	6-2-8
0.905512	0.968262	0.860454	1.05236	0.888659	168.929	1.73205	6-2-8
1.33114	0.948758	0.800206	1.6635	0.843425		2.41421	6-2-8
3.17893	0.702037	2.86994	1.10767	4.08802	30.4109	2.41421	6-2-8
3.19868		2.5067	1.27605		48.4043	2.41421	6-2-8
0.896909		0.698973	1.28318		43.0956	2.82843	6-2-8
1.03204	1.10289	0.96565	1.06875	0.87556	58.3925	5.14626	6-2-8
1.96375	0.596876	1.86059	1.05545	3.11721	23.3667	5.4641	6-2-8
1.3592	0.445787	1.22832	1.10655	2.7554	52.0633	5.56048	6-2-8
2.70569		2.06838	1.30812		130.452	5.4641	6-2-8
0.8269	0.637089	0.764396	1.08177	1.19983	159.557	5.4641	6-2-8
3.80509		3.08694	1.23264		25.1814	10.0246	6-2-8
1.11701	0.637089	1.04334	1.0706	1.63767	41.9507	9.87832	6-2-8
2.51776	0.92621	2.28094	1.10383	2.46266		37.3882	6-2-8
1.3854	0.925899	1.28095	1.08154	1.38347	130.103	7.24264	6-2-8
3.40342	0.57938	3.16309	1.07598	5.45945	81.1533	11.1708	6-2-8
2.55482	0.55051	2.36196	1.08165	4.2905	42.0767	9.87832	6-2-8
2.08578	0.75736	1.77584	1.17453	2.34478	120.414	13.0246	6-2-8
2.35418		2.12658	1.10703		154.408	2.82843	6-2-8
4.1128	0.477226	3.26581	1.25935	6.84332	65.9165	2.82843	6-2-8
3.12242	0.445787	2.60859	1.19698	5.85166	34.1903	3	6-2-8
2.243	1.12311	2.10577	1.06517	1.87496	142.926	1.41421	6-2-8
1.50557		1.44259	1.04365		93.3271	1.41421	6-2-8
5.21484	0.806481	4.01037	1.30034	4.97268		4.82843	6-2-8
2.44628	0.540081	1.92819	1.26869	3.57019	90	3.14626	6-2-8
13.6252	0.10784	4.15702	3.27764	38.5481	72.7534	3.73205	6-2-8
4.8166	0.866585	2.65775	1.81228	3.06693	145.269	3.14626	6-2-8
4.58047	0.775874	2.81858	1.6251	3.63278	55.1354	3.73205	6-2-8
1.19562	0.45947	1.10482	1.08218	2.40455	154.244	3.73205	6-2-8
3.70888	0.412247	3.28962	1.12745	7.97972	128.113	7.87832	6-2-8
2.49791	0.886611	2.37126	1.05341	2.67453	54.023	4.82843	6-2-8
2.39759		2.21507	1.0824		76.3054	1.41421	6-2-8
2.27371		1.67016	1.36137		88.2697	1	6-2-8
0.506095		0.506095	1		87.6304	1	6-2-8
0.863958	1	0.800206	1.07967	0.800206	90	1	6-2-8
1.95925		1.76227	1.11178		82.6414	3	6-2-8
4.63747	1.10205	3.52913	1.31406	3.20234		7.56048	6-2-8
1.77583		1.65572	1.07254		170.732	3	6-2-8
0.700376		0.651321	1.07532		22.959	3	6-2-8
5.46114	0.426844	4.35773	1.25321	10.2092	66.2531	3.14626	6-2-8
7.36526	0.297173	4.20298	1.75239	14.1432	30.5558	3	6-2-8
4.48836	0.775874	3.8047	1.17969	4.90376	44.5859	4.56048	6-2-8

## Sheet: Supp Fig 27 lower panel
pathlength	Min. dist	Displacement	Tortuosity	Skewness	Angle of take-off	Geodesic dist fr Nearst Neighbor	GlomerulusName
9.60423		5.84126	1.6442		116.147	4.14626	3-1-5_l
2.15791	1.22631	1.72756	1.24911	1.40874	99.0327	2.73205	3-1-5_l
17.3397	1	12.8313	1.35136	12.8313	95.5532	9.14626	3-1-5_l
5.06028	0.267949	3.43962	1.47117	12.8368	43.781	6.14626	3-1-5_l
8.4175	0.414214	3.87975	2.1696	9.36654	46.2913	4.82843	3-1-5_l
6.56087	0.828427	4.86709	1.34801	5.8751	49.3342	1.41421	3-1-5_l
10.9993	0.592359	7.76389	1.41672	13.1067	113.715	1.41421	3-1-5_l
3.14967		2.43165	1.29528		44.5198	3.41421	3-1-5_l
9.00285		6.11752	1.47165		48.2273	3.41421	3-1-5_l
5.67668	0.171573	4.54336	1.24944	26.4807	117.66	6.24264	3-1-5_l
3.43551	1	2.63428	1.30416	2.63428	119.567	2.41421	3-1-5_l
7.17904	1	4.38885	1.63574	4.38885	131.856	1.41421	3-1-5_l
4.67436	1.74166	3.09049	1.5125	1.77445	118.996	1.41421	3-1-5_l
5.50659	0.821854	4.35721	1.26379	5.30168	85.6746	2.41421	3-1-5_l
4.27231	0.763932	3.2474	1.31561	4.2509	174.074	2.41421	3-1-5_l
2.00056		1.47855	1.35305		175.967	2.41421	3-1-5_l
5.39892	1	3.07678	1.75473	3.07678	15.3766	2.41421	3-1-5_l
3.03182	0.236068	2.60596	1.16342	11.039	27.1493	2.41421	3-1-5_l
4.25249		3.31584	1.28248		58.7062	3.4641	3-1-5_l
4.49497	0.732051	3.62281	1.24074	4.94885	61.1841	5.82843	3-1-5_l
5.05219	0.732051	3.77571	1.33808	5.15772	53.7213	5.82843	3-1-5_l
4.81868		4.05834	1.18735		29.354	1.73205	3-1-5_l
2.99677	0.732051	2.07462	1.44449	2.83398	22.612	5.56048	3-1-5_l
2.12081	0.236068	1.75062	1.21146	7.41575	13.5637	12.8031	3-1-5_l
3.21124		2.39417	1.34128		28.0497	5.56048	3-1-5_l
9.65382	0.585786	6.35997	1.5179	10.8572	68.6457	3.4641	3-1-5_l
3.63016	0.267949	2.62209	1.38446	9.78576	39.073	2	3-1-5_l
5.28787	0.585786	3.80921	1.38818	6.50273	130.335	1.73205	3-1-5_l
1.47656	1	1.32246	1.11652	1.32246	16.6993	1	3-1-5_l
1.55526	1	1.40625	1.10596	1.40625	55.0238	1	3-1-5_l
1.52902	0.585786	1.26669	1.20711	2.16237	164.9	1.73205	3-1-5_l
1.62501		1.12768	1.44102		125.821	3.14626	3-1-5_l
5.32296	2.04989	3.87118	1.37502	1.88848	39.3357	10.7067	3-1-5_l
4.26605	1	2.8885	1.47691	2.8885	117.874	2	3-1-5_l
2.39847	1.44949	2.19853	1.09094	1.51676	138.504	3.41421	3-1-5_l
1.79773	1	1.62215	1.10824	1.62215	134.651	3.41421	3-1-5_l
1.51816		1.26193	1.20305			2.73205	3-1-5_l
2.88724	1.41421	2.20945	1.30677	1.56232	152.7	2.41421	3-1-5_l
4.19313	1.23607	2.99523	1.39994	2.42319	82.7112	1	3-1-5_l
10.274	3.60555	6.9955	1.46866	1.9402	95.1944	4.87832	3-1-5_l
4.90786	0.821854	3.05649	1.60572	3.71902	118.83	1	3-1-5_l
3.69144	1	3.1951	1.15534	3.1951	84.4246	9.07107	3-1-5_l
2.35687		2.09674	1.12407		50.1509	7.41421	3-1-5_l
6.43214	2.16228	4.5939	1.40015	2.12456	41.0542	1.73205	3-1-5_l
3.75678	1.16228	2.86128	1.31297	2.46179	133.668	1.73205	3-1-5_l
3.44706	0.821854	2.83239	1.21701	3.44635	62.151	10.7067	3-1-5_l
3.32675	0.414214	2.72411	1.22123	6.57658	125.127	11.0745	3-1-5_l
1.28655	0.316625	1.08411	1.18674	3.42395	18.738	8.19615	3-1-5_l
2.07476	1.41421	1.38903	1.49368	0.982192	144.694	2.41421	3-1-5_l
1.93526		1.64791	1.17438			4.82843	3-1-5_l
2.62558	0.732051	2.24636	1.16881	3.06858		1	3-1-5_l
5.20907	0.414214	3.23253	1.61145	7.80402		4.56048	3-1-5_l
3.56424	0.777124	2.01279	1.77079	2.59006	67.184	3.14626	3-1-5_l
5.44781	1	4.25665	1.27983	4.25665	98.4698	2.41421	3-1-5_l
3.44461	0.464102	2.49588	1.38012	5.37788	69.3895	2.73205	3-1-5_l
1.28655		1.08411	1.18674		90	1.73205	3-1-5_l
1.08118	0.585786	1.0014	1.07967	1.7095	63.6522	2.41421	3-1-5_l
1.67106		1.53316	1.08995		115.319	4.82843	3-1-5_l
4.51278	0.414214	2.79611	1.61395	6.75042	64.176	5.73205	3-1-5_l
2.2539	0.171573	1.67207	1.34797	9.74555	90	1	3-1-5_l
1.00698		0.825778	1.21944		69.5276	1	3-1-5_l
1.64483	1.26795	1.47312	1.11656	1.16181	85.0812	1	3-1-5_l
3.76772		2.52176	1.49408		29.6813	3.73205	3-1-5_l
3.63442	1	2.70564	1.34328	2.70564	53.4249	2.41421	3-1-5_l
3.74979	0.732051	2.29146	1.63642	3.13019	23.283	2.41421	3-1-5_l
4.91403		3.60115	1.36457		36.2204	4.82843	3-1-5_l
1.38062	0.333851	1.34651	1.02534	4.03326	74.2623	1.41421	3-1-5_l
6.22438	2.31662	4.27042	1.45755	1.84338	29.9029	4.82843	3-1-5_l
5.4345	0.92621	3.29155	1.65104	3.55379	8.26011	4.82843	3-1-5_l
3.04718	1.73205	2.74099	1.11171	1.58251	15.2002	1	3-1-5_l
1.8086	1.41421	1.67207	1.08165	1.18233	58.2402	1	3-1-5_l
3.09261		2.38998	1.29399		57.1406	1	3-1-5_l
3.80465	0.828427	2.47328	1.5383	2.98552	77.1891	3.82843	3-1-5_l
0.85408	0.55051	0.773093	1.10476	1.40432	148.202	1.41421	3-1-5_l
1.75613	0.44949	1.42326	1.23388	3.16639	65.8081	1.41421	3-1-5_l
4.11056	1.16228	3.11949	1.3177	2.68395	122.474	1.41421	3-1-5_l
4.05622	1.74806	3.12912	1.29628	1.79005	144.058	1.41421	3-1-5_l
3.75669	1.23607	2.90096	1.29498	2.34692	114.634	1.41421	3-1-5_l
5.37743	1.82843	3.8048	1.41333	2.08092	177.138	1	3-1-5_l
5.0779	1.03528	3.35731	1.51249	3.24292	117.766	1	3-1-5_l
1.78686	1	1.65762	1.07797	1.65762	84.3476	4.87832	3-1-5_l
1.49192	0.317837	1.20502	1.23809	3.7913	131.647	11.121	3-1-5_l
7.22792		3.34475	2.16098		116.617	4.82843	3-1-5_l
2.84387	0.732051	1.96438	1.44772	2.6834	136.617	3.41421	3-1-5_l
3.11502	2.19134	2.83027	1.10061	1.29157	130.462	4.87832	3-1-5_l
3.83793	1.41421	2.87526	1.33481	2.03312	111.878	1	3-1-5_l
5.10863	1	3.45738	1.4776	3.45738		1.41421	3-1-5_l
4.54753	1	3.49029	1.30291	3.49029		1.41421	3-1-5_l
3.69972	1.41421	2.81328	1.31509	1.98929	74.3124	1.41421	3-1-5_l
2.30186		1.56424	1.47155			1.41421	3-1-5_l
1.37612	0.236068	1.18994	1.15646	5.04068	20.8445	2.73205	3-1-5_l
0.522042	0.585786	0.482339	1.08231	0.823405	33.0338	2.41421	3-1-5_l
0.838713	0.732051	0.762646	1.09974	1.04179	8.98815	2.41421	3-1-5_l
7.32543	3.4641	4.88675	1.49904	1.41068	159.248	2.41421	3-1-5_l
2.23853		1.40625	1.59184		14.9281	1	3-1-5_l
1.38699	0.414214	1.28242	1.08154	3.09604	27.7506	1.73205	3-1-5_l
2.45477	0.414214	1.70533	1.43947	4.11702	37.4991	4.82843	3-1-5_l
3.08428	2	2.55623	1.20658	1.27811	136.332	4.56048	3-1-5_l
15.1991	0.585786	7.29032	2.08484	12.4454	144.349	10.9747	3-1-5_l
10.786	1.23607	6.92867	1.55673	5.60541	79.4602	10.9747	3-1-5_l
1.09655	1	1.0014	1.09502	1.0014	47.5962	2	3-1-5_l
1.41322		1.22319	1.15536		68.7495	3.14626	3-1-5_l
5.95865		3.59788	1.65616		52.8465	2.73205	3-1-5_l
5.02739	2.23607	2.92231	1.72035	1.3069		3.14626	3-1-5_l
6.33645	2	4.28904	1.47736	2.14452	77.1556	1	3-1-5_r
3.45088	0.821854	2.62207	1.31609	3.19043	142.282	5.97469	3-1-5_r
7.12236	1.74806	4.4178	1.6122	2.52725	99.799	2.41421	3-1-5_r
6.15924	2.23607	4.07945	1.50982	1.82438	101.623	2	3-1-5_r
2.32183	0.732051	1.63447	1.42054	2.23272	73.7805	1.73205	3-1-5_r
5.76821	1	2.95236	1.95377	2.95236	104.056	2.73205	3-1-5_r
4.02118		2.70564	1.48622		90	4	3-1-5_r
11.0763	3.4641	7.7695	1.42561	2.24286	86.4471	2.73205	3-1-5_r
1.57699	1.41421	1.42889	1.10365	1.01038	121.415	3.73205	3-1-5_r
2.62763		1.88306	1.3954		58.6273	3.73205	3-1-5_r
7.44568	1.03528	4.78423	1.5563	4.62122	52.4371	3.14626	3-1-5_r
2.97504		2.31928	1.28274		34.992	4.56048	3-1-5_r
3.24757		1.95107	1.66451		41.6016	4.41421	3-1-5_r
5.57629	0.464102	4.04647	1.37806	8.71894	39.7361	4.14626	3-1-5_r
2.29354	1	1.92624	1.19068	1.92624	2.73058	2.82843	3-1-5_r
6.43659	0.504017	3.5518	1.8122	7.04699	7.15563	5.82843	3-1-5_r
6.07907	0.171573	3.5518	1.71154	20.7014	5.06361	3.14626	3-1-5_r
6.71827	0.213422	4.67003	1.43859	21.8817	41.1972	1.41421	3-1-5_r
11.1942	0.92621	7.63828	1.46554	8.24682	148.272	14.6814	3-1-5_r
11.3394	0.57938	7.27204	1.55932	12.5514	149.626	2.82843	3-1-5_r
3.52508	1.73205	2.64643	1.33201	1.52792	71.3144	1.73205	3-1-5_r
11.5279	0.960828	8.20564	1.40487	8.54018	132.9	4.82843	3-1-5_r
3.27395		2.17613	1.50448		10.5486	6.82843	3-1-5_r
8.78216	0.381448	6.05272	1.45095	15.8677	150.152	2.41421	3-1-5_r
3.54505	0.828427	2.56484	1.38217	3.09604	24.1315	4.82843	3-1-5_r
3.87827	0.317837	2.33049	1.66414	7.33235	55.2182	3.73205	3-1-5_r
3.29616	0.414214	2.62667	1.25488	6.34135	154.022	5.14626	3-1-5_r
4.07786	0.821854	3.16671	1.28773	3.85313	43.5449	2.82843	3-1-5_r
4.75084		3.80006	1.2502		150.508	2.73205	3-1-5_r
1.50279	0.414214	1.27458	1.17905	3.0771	34.002	2.73205	3-1-5_r
2.51006	0.504017	1.87987	1.33524	3.72976	24.4066	3.41421	3-1-5_r
7.7535	0.975914	4.75176	1.63171	4.86903	76.2356	5.24264	3-1-5_r
9.7041	0.876894	4.15521	2.3354	4.73856	107.387	5.24264	3-1-5_r
4.09463	0.162278	2.36816	1.72903	14.5933	20.2231	6.4641	3-1-5_r
3.73878	0.821854	2.73173	1.36865	3.32386	34.2919	6.4641	3-1-5_r
4.3817	1.26795	3.82583	1.14529	3.01734	139.96	1.41421	3-1-5_r
4.09088	0.821854	2.66305	1.53616	3.2403	132.274	5.97469	3-1-5_r
3.2066	0.732051	2.43983	1.31427	3.33287	164.558	5.56048	3-1-5_r
2.68891		2.24904	1.19558		134.182	4.41421	3-1-5_r
3.31335	1	2.64264	1.2538	2.64264	65.4739	13.121	3-1-5_r
8.34701	1.90241	5.22627	1.59712	2.74718	88.4137	2.41421	3-1-5_r
6.97611	0.732051	5.0167	1.39058	6.85294		2.82843	3-1-5_r
3.22838	1.41421	2.46353	1.31047	1.74198	90	3.82843	3-1-5_r
16.4289	0.57938	8.52951	1.92613	14.7218	33.466	1	3-1-5_r
12.013	3.16228	9.29703	1.29213	2.93998	97.2849	4.82843	3-1-5_r
12.1744	1.67362	7.63308	1.59495	4.56083	49.0516	1	3-1-5_r
8.82357	1.43023	5.41611	1.62914	3.78689	72.8969	1	3-1-5_r
6.7053	1.23607	4.53227	1.47946	3.66669	57.3105	4.41421	3-1-5_r
6.22036	0.637089	3.79006	1.64123	5.94903	11.769	12.1708	3-1-5_r
3.31589	1.26795	2.91406	1.13789	2.29825	67.5252	3.82843	3-1-5_r
17.3046		9.51723	1.81824		86.2945	9.02458	3-1-5_r
7.84168	0.605551	4.36689	1.79571	7.21143	57.2135	4.14626	3-1-5_r
3.31344	0.236068	2.42	1.36919	10.2513	45.314	3.73205	3-1-5_r
15.3069	0.92621	7.70755	1.98596	8.3216	50.5265	8.56048	3-1-5_r
2.35012		1.27458	1.84384		45.1575	3.41421	3-1-5_r
4.68767	1	3.56083	1.31646	3.56083	105.483	4.41421	3-1-5_r
1.32365		1.18994	1.11237		52.8332	10.4388	3-1-5_r
13.6551	1.23607	6.94641	1.96578	5.61976	94.1435	15.9993	3-1-5_r
1.49192		1.34651	1.108		48.8141	5.87832	3-1-5_r
4.25891	0.821854	3.25049	1.31024	3.95506	40.9903	2.82843	3-1-5_r
5.11567	1.88704	3.56533	1.43484	1.88938	61.6994	4.14626	3-1-5_r
6.91461	2.13309	4.84823	1.42621	2.27287	146.342	9.70674	3-1-5_r
3.19587	1	1.98369	1.61108	1.98369	17.3845	5.87832	3-1-5_r
1.70816	0.317837	1.58715	1.07624	4.9936	45.86	3.82843	3-1-5_r
27.1998	0.884507	13.2421	2.05403	14.9712	39.2044	2.82843	4-1-1
12.6175	0.850065	8.22612	1.53384	9.67705	132.618	2	4-1-1
11.2421	0.251811	7.42833	1.51341	29.4996	155.842	5.4641	4-1-1
21.919	3.46818	11.9937	1.82754	3.45821		4.41421	4-1-1
14.2772	0.36675	10.0644	1.41858	27.4422	77.1315	4.14626	4-1-1
21.6063	2.51014	14.6411	1.47574	5.83276	50.7441	6.24264	4-1-1
8.23466		5.1575	1.59664		153.654	6.14626	4-1-1
6.69597	1.55718	4.07684	1.64244	2.61809	61.4198	6.14626	4-1-1
19.7034	3.28011	9.98372	1.97355	3.04371	57.6816	4.14626	4-1-1
8.28468	0.119535	5.05127	1.64012	42.2577	100.907	2.73205	4-1-1
10.8353	1.40312	6.69952	1.61732	4.77472	63.9978	2.73205	4-1-1
14.0949	1.80922	7.22869	1.94985	3.99546	163.474	5.4641	4-1-1
18.4793	3.29563	11.2305	1.64546	3.40769	132.867	4.14626	4-1-1
21.2884	6.13114	12.9597	1.64265	2.11376	150.422	4.14626	4-1-1
18.0173	1.18406	8.92721	2.01825	7.53952	130.772	3.14626	4-1-1
29.3518	1.26206	15.6415	1.87653	12.3937	116.611	1.73205	4-1-1
13.6239	0.10102	8.84064	1.54105	87.5135	136.759	5	4-1-1
21.2631	0.610078	10.0376	2.11835	16.4529	44.8895	2.41421	4-1-1
12.7833	0.645543	7.1511	1.78761	11.0776	33.2671	1.41421	4-1-1
6.45526	0.44949	3.81687	1.69125	8.49155	16.3895	4.14626	4-1-1
7.92191	0.236068	5.46068	1.45072	23.1318	141.319	1.41421	4-1-1
3.76418	0.821854	2.79962	1.34453	3.40647	16.0263	1.41421	4-1-1
7.04513	0.414214	4.70347	1.49786	11.3552	117.914	3.73205	4-1-1
19.017	2.12311	10.013	1.89924	4.71619	49.8744	2	4-1-1
8.71722	0.605551	5.20006	1.67637	8.58731	68.2577	2.73205	4-1-1
4.129	2.09902	2.9114	1.41822	1.38703	73.5905	2.73205	4-1-1
12.1729	2	5.74179	2.12006	2.8709	120.477	2	4-1-1
10.0903	0.504017	6.74174	1.49669	13.376	90	9.65685	4-1-1
16.4665	2.76589	9.39794	1.75214	3.3978	58.0846	1.41421	4-1-1
16.7095	0.258343	9.43263	1.77146	36.5121	88.1141	2.41421	4-1-1
13.9041	1.24838	7.67049	1.81267	6.14438	51.845	1.41421	4-1-1
30.312	3.07107	14.1846	2.13696	4.61879	90	2.82843	4-1-1
11.8524	4.12311	7.72211	1.53486	1.87289	70.0802	1.41421	4-1-1
5.55052		3.38749	1.63854		106.584	11.8783	4-1-1
20.236	2.23607	10.5611	1.91608	4.72309	163.545	2.73205	4-1-1
13.0393	0.113237	8.00929	1.62802	70.7304	52.4577	8.14626	4-1-1
24.5024	1.47214	9.44853	2.59325	6.41824	150.433	1.73205	4-1-1
5.88716	0.208564	3.12292	1.88515	14.9734	43.3255	3.73205	4-1-1
15.1385	0.301824	7.03664	2.15138	23.3137	26.1307	3.41421	4-1-1
6.70962	0.741657	4.17464	1.60723	5.6288	46.5665	5.4641	4-1-1
9.48754	0.894798	5.86985	1.61632	6.55997	145.216	1.73205	4-1-1
17.4502	2.84779	8.98259	1.94267	3.15423	67.8128	2.73205	4-1-1
16.2045	0.445787	7.36933	2.19891	16.531	109.091	7	4-1-1
20.8879	1.03777	11.2078	1.8637	10.7999	93.9638	1.41421	4-1-1
7.37339	2.60555	5.02324	1.46786	1.9279		13.8031	4-1-1
6.07054		4.49288	1.35115		69.0954	1.41421	4-1-1
18.4826	4.07107	9.30386	1.98655	2.28536	37.8551	1.41421	4-1-1
2.77482		1.55627	1.78299		94.4901	2.41421	4-1-1
18.0744	0.90098	8.01617	2.25474	8.89716	118.218	1	4-1-1
4.91039	0.378937	3.38393	1.45109	8.93005	65.482	2.82843	4-1-1
3.97393	0.821854	2.59374	1.53213	3.15596	30.3713	1	4-1-1
4.30268	1.23607	3.19941	1.34484	2.58837		11.8783	4-1-1
5.64899	0.171573	2.94007	1.92138	17.136	46.6283	8.38891	4-1-1
4.00759	0.585786	2.80018	1.43119	4.7802	54.4379	6.87832	4-1-1
6.23904	0.414214	3.13069	1.99286	7.55816	53.3672	1	4-1-1
11.646	3.24116	7.41967	1.56961	2.2892	66.4415	2.41421	4-1-1
7.9933	1.50559	5.23558	1.52673	3.47743	47.8921	1.41421	4-1-1
12.5261	1.89898	5.959	2.10205	3.138	102.027	1.41421	4-1-1
13.5476	1.15732	7.89465	1.71605	6.82148	124.504	3.73205	4-1-1
12.1072	1.69042	5.46917	2.21373	3.2354	92.2686	1.41421	4-1-1
32.3924	1.80922	14.1177	2.29445	7.8032	42.4701	2	4-1-1
22.3238	0.219999	10.2573	2.17637	46.6244	155.127	1	4-1-1
20.7655	0.826578	10.2443	2.02704	12.3936	144.756	1.41421	4-1-1
11.6403	0.057929	5.2329	2.22445	90.3329	34.5278	2.41421	4-1-1
16.8471	1.12453	9.4366	1.78529	8.39159	137.15	2.73205	4-1-1
24.8516	0.613364	10.494	2.36817	17.109	142.453	3.4641	4-1-1
18.9259	2.41576	9.90275	1.91118	4.09922	135.567	5.97469	4-1-1
12.0613	3.38516	7.25072	1.66346	2.14191	83.8351	7.65685	4-1-1
13.6844	0.634799	6.73141	2.03292	10.604		1.41421	4-1-1
17.6627	2.36291	9.64428	1.83141	4.08152	65.4819	5.14626	4-1-1
10.0656	1.23607	6.47477	1.55459	5.2382	63.7389	17.9494	4-1-7
15.6962		7.4889	2.09593		73.6991	15.853	4-1-7
2.85686		2.00902	1.42201		12.0148	12.8995	4-1-7
2.70054	0.90098	1.99746	1.35199	2.21698	86.6495	12.8995	4-1-7
2.04178		1.46376	1.39489		25.9648	12.8995	4-1-7
2.38662	0.447775	1.50665	1.58406	3.36474	35.2644	11.2925	4-1-7
12.9893	1.12311	9.09162	1.42871	8.09507	86.9877	5.24264	4-1-7
8.00294	2.38516	5.63276	1.42079	2.36158	156.731	5.24264	4-1-7
8.97967	0.55051	5.36147	1.67485	9.7391	122.771	8.19615	4-1-7
6.66097	0.316625	4.70635	1.41532	14.8641	45.3033	8.19615	4-1-7
9.16905	0.91323	5.03853	1.81979	5.51725	138.814	5.24264	4-1-7
9.90077	0.637089	6.23996	1.58667	9.79449	151.718	5.24264	4-1-7
12.9125	0.500983	7.16849	1.80128	14.3089	124.329	8.19615	4-1-7
10.2134	1.26206	6.81766	1.49808	5.40201	35.9601	6.29253	4-1-7
16.4083	1.88335	9.47096	1.73248	5.02878	18.7158	7.87832	4-1-7
13.7053	0.154347	9.36691	1.46316	60.6873	62.9702	7.87832	4-1-7
10.8079	0.381448	7.34239	1.47198	19.2487		11.9747	4-1-7
5.68338	0.55051	3.73323	1.52238	6.7814	41.3999	11.9747	4-1-7
14.5883	1.79315	8.78419	1.66075	4.89875		4.87832	4-1-7
8.40542	2.76393	5.60829	1.49875	2.0291	29.5138	2.41421	4-1-7
20.1071	0.339935	11.8444	1.6976	34.8432	52.8278	2.41421	4-1-7
12.404	2.79757	7.27579	1.70483	2.60075	40.0502	2.41421	4-1-7
11.2782	0.960828	6.23265	1.80953	6.48675		3.82843	4-1-7
10.9543	0.57938	6.83806	1.60195	11.8024	7.93184	4.41421	4-1-7
11.5048	1.41421	7.2624	1.58416	5.13529	25.6932	1.41421	4-1-7
6.35649	0.75736	4.13997	1.5354	5.46631	55.2627	1.41421	4-1-7
6.97782	0.763932	4.95158	1.40921	6.4817	123.064	7.19615	4-1-7
8.96442	0.56731	5.87478	1.52592	10.3555	54.8694	10.4641	4-1-7
11.617		6.91042	1.68108		60.1419	6.24264	4-1-7
8.65679	1.30986	5.2378	1.65275	3.99876	150.863	1.73205	4-1-7
5.92552	1.43023	3.99274	1.48407	2.79168	135.154	5.19615	4-1-7
6.66233	0.378937	4.97703	1.33862	13.1342	141.818	5.56048	4-1-7
5.3785	2.44949	4.02092	1.33763	1.64154	69.7388	14.3889	4-1-7
8.93752	0.447775	5.46511	1.63538	12.205	68.9829	6.61037	4-1-7
8.85306	0.821854	6.27077	1.4118	7.63003	70.9564	5.4641	4-1-7
13.335	1.29468	7.46232	1.78698	5.76384	84.3283	2.73205	4-1-7
6.97813	0.213422	3.53749	1.97262	16.5751	69.9256	2.73205	4-1-7
25.3047	0.637089	13.8062	1.83286	21.6707	67.6468	12.2925	4-1-7
7.33593		2.04898	3.58029		135.859	10.8031	4-1-7
10.5668	1.82843	6.61443	1.59754	3.61755	90.2636	18.7313	4-1-7
10.5605	0.236068	6.82233	1.54793	28.8998	71.127	2	4-1-7
6.60887	2.00961	3.78866	1.74438	1.88528	32.1622	2	4-1-7
9.50987	0.464102	6.53063	1.4562	14.0715	135.167	11.0246	4-1-7
11.8107	0.464102	6.9553	1.69808	14.9866	77.1056	8.65685	4-1-7
7.40241	1.67362	4.66405	1.58712	2.78681	139.251	6.14626	4-1-7
13.0917	0.339935	6.86942	1.90579	20.208		3.82843	4-1-7
16.8347	0.45947	8.12245	2.07261	17.6779	29.792	3.82843	4-1-7
4.0107		2.88832	1.38859		75.8428	5.56048	4-1-7
7.16159	0.147477	3.94404	1.8158	26.7435	157.789	5.14626	4-1-7
10.8178	0.443274	6.10252	1.77268	13.7669	49.9282	13.0246	4-1-7
8.10765	1.36948	3.98694	2.03356	2.91127	166.759	7.41421	4-1-7
9.49357	1.90241	5.25829	1.80545	2.76401	56.9473	7.41421	4-1-7
4.92358	0.732051	3.39379	1.45076	4.63601	116.944	5.19615	4-1-7
5.04976	0.333851	2.81662	1.79284	8.43677	131.234	1.73205	4-1-7
2.54294	1	1.76506	1.44071	1.76506	114.535	5.56048	4-1-7
2.40135	0.821854	1.97852	1.21371	2.40739	150.949	17.1708	4-1-7
10.6176	1.41421	8.00527	1.32632	5.66058	78.5093	16.4135	4-1-7
8.05862	0.236068	3.9845	2.02249	16.8786	24.4107	2.41421	4-1-7
7.36617		5.34203	1.37891		115.443	2.41421	4-1-7
4.32245	1	3.37546	1.28055	3.37546	53.9742	8.24264	4-1-7
17.3871	0.381448	9.56818	1.81718	25.0838		8.65685	4-1-7
11.0628	0.236068	7.58923	1.45769	32.1485	52.3405	6.82843	4-1-7
8.10275		4.57153	1.77244		64.6771	6.82843	4-1-7
16.0317	0.637089	11.1457	1.43838	17.4947	69.3173	8.14626	4-1-7
9.95614		6.06406	1.64183		155.123	16.2672	4-1-7
7.03712	0.75736	3.98185	1.7673	5.25754	67.1462	5.82843	4-1-8
14.7985		8.615	1.71776		91.3438	3.82843	4-1-8
10.3979	0.286145	5.95371	1.74645	20.8066	124.007	2.73205	4-1-8
5.27147	1.01796	3.66532	1.4382	3.60066	55.4809	2	4-1-8
2.71331	0.564661	2.23373	1.2147	3.95589	73.207	2.41421	4-1-8
5.90136	0.823886	3.22641	1.82908	3.91609	49.2514	2.73205	4-1-8
20.1498	2.38516	11.0775	1.81899	4.64433	168	2	4-1-8
10.2162	2.08276	6.79042	1.5045	3.2603	85.0101	1.41421	4-1-8
2.48531		1.71007	1.45334		86.4175	1.41421	4-1-8
11.3253	3.80482	7.56468	1.49713	1.98818	18.3848	4.14626	4-1-8
9.43868	0.281074	5.1221	1.84274	18.2233	91.9755	2.41421	4-1-8
8.72581		6.60688	1.32072			4.14626	4-1-8
9.94947	3.16836	6.47139	1.53746	2.0425	170.889	2.41421	4-1-8
6.08463	1	3.608	1.68643	3.608		14.121	4-1-8
7.76021	0.585786	4.56243	1.7009	7.78855	53.074	7.14626	4-1-8
2.24915		1.97852	1.13678		155.572	7.14626	4-1-8
6.66588	3.31662	4.2946	1.55215	1.29487	99.0683	8.56048	4-1-8
9.39552	1.25834	6.20775	1.51351	4.93328	146.383	1.73205	4-1-8
7.78153	0.208564	5.54416	1.40355	26.5826	150.946	1.73205	4-1-8
13.3331	0.201365	8.00482	1.66564	39.7528	34.9394	3.41421	4-1-8
17.5656	3.25834	7.91968	2.21797	2.43058	67.9836	3.41421	4-1-8
21.771	1.69228	9.11201	2.38927	5.38446	87.2589	3.41421	4-1-8
6.55197	2.73897	3.962	1.6537	1.44653	7.13372	3.41421	4-1-8
7.1583	1.25834	4.26866	1.67694	3.39229	59.9841	1	4-1-8
14.4175	0.775874	9.36134	1.54012	12.0655	61.4199	1	4-1-8
4.58119	0.596876	2.70974	1.69064	4.53988	39.6631	2.73205	4-1-8
6.40469	1.00509	4.10612	1.55979	4.08532	88.0563	2.73205	4-1-8
12.4693	0.45947	7.19158	1.73388	15.6519	53.9599	2.73205	4-1-8
17.2539	0.486185	11.5214	1.49755	23.6975	157.202	1	4-1-8
6.80392	0.464102	4.62944	1.46971	9.97506	138.497	1	4-1-8
10.5196	0.659004	5.32367	1.976	8.07836	67.984	1	4-1-8
8.95873	0.464102	5.36182	1.67084	11.5531	47.4588	1	4-1-8
11.562	1.69042	6.05642	1.90904	3.5828	100.191	1	4-1-8
1.34904	0.171573	1.23877	1.08902	7.22009	92.2903	1	4-1-8
6.0025	1.35736	3.07195	1.95397	2.26318	133.844	1	4-1-8
12.7711	1.39445	7.85157	1.62656	5.63059	131.494	1	4-1-8
8.66337	0.856379	5.68339	1.52433	6.63653	116.222	1	4-1-8
15.808	1.39445	9.64591	1.63883	6.91736	158.074	1	4-1-8
6.45524		4.43865	1.45432		118.346	4.56048	4-1-8
11.5311	0.876894	6.78247	1.70014	7.73465	61.0005	1.41421	4-1-8
4.66975	0.517554	2.37003	1.97033	4.57929	86.0945	2.41421	4-1-8
22.8542	0.659004	11.2859	2.02503	17.1257	79.6147	1.73205	4-1-8
12.9152	2.58579	5.3382	2.41939	2.06444	152.184	3.41421	4-1-8
17.1508	0.0766978	10.0495	1.70663	131.027	60.381	2.82843	4-1-8
6.21666	0.442562	3.42163	1.81687	7.73143	105.54	2.73205	4-1-8
7.11913	0.659004	4.23006	1.68298	6.41887	29.0799	2.41421	4-1-8
4.18872	0.504017	2.96779	1.4114	5.88827	31.3857	3.41421	4-1-8
7.69314	0.171573	5.10078	1.50823	29.7295	55.9534	4.14626	4-1-8
11.5258	1.67362	5.95202	1.93646	3.55639	117.202	4.82843	4-1-8
5.3957		3.64066	1.48207		43.6198	4.82843	4-1-8
9.32655	1	4.5133	2.06646	4.5133	97.2282	3.14626	4-1-8
3.57042	1.44949	2.74372	1.3013	1.89289	162.922	10.6104	4-1-8
5.41738	0.821854	4.19416	1.29165	5.10329	22.4356	1.73205	4-1-8
7.77062	0.55051	5.56428	1.39652	10.1075	88.4287	4.14626	4-1-8
6.46744		3.37926	1.91386		36.2854	4.14626	4-1-8
9.9124	0.712788	5.03487	1.96875	7.06363	86.4652	4.14626	4-1-8
7.32464	1.41421	4.00546	1.82867	2.83229	89.6205	4.82843	4-1-8
6.24768	1	4.48005	1.39456	4.48005		3.14626	4-1-8
4.47357	2.13309	2.59177	1.72607	1.21503	131.322	3.41421	4-1-8
13.3559	0.162278	8.24811	1.61927	50.8272	150.18	4.4641	4-1-8
6.67953	0.213422	3.65266	1.82868	17.1148	128.228	3.14626	4-1-8
7.91379		5.11608	1.54685		107.219	1.41421	4-1-8
9.66757	0.56731	4.76057	2.03076	8.39147	163.832	1.41421	4-1-8
7.9242	0.91323	4.89986	1.61723	5.36541	136.881	4.87832	4-1-8
7.89966		3.86479	2.04401		169.135	4.87832	4-1-8
6.58545	0.236068	4.32922	1.52116	18.3389	80.9123	4.82843	4-1-8
3.64003	0.171573	2.3144	1.57277	13.4893	46.8436	4.14626	4-1-8
5.36377	2.23607	3.66058	1.46528	1.63706		10.6104	4-1-8
3.3593		2.50608	1.34046		102.399	3.82843	4-1-8
5.42612	0.236068	3.29686	1.64585	13.9657	47.9969	1.73205	4-1-8
6.54087	0.489709	4.49203	1.45611	9.17285	82.1544	4.14626	4-1-8
8.68507	0.55051	4.50518	1.9278	8.18365	126.069	3.14626	4-1-8
2.16		1.87946	1.14927		134.355	2.41421	4-1-8
1.96323	0.414214	1.84212	1.06575	4.44726	173.29	3.82843	4-1-8
5.01273	2	4.01588	1.24823	2.00794		2.41421	4-1-8
2.0839	1.41421	1.9206	1.08502	1.35807	143.191	3	4-1-8
4.14905	1	2.42199	1.71307	2.42199	148.221	8.38891	4-1-8
5.84294	2.52786	3.3262	1.75664	1.31582	54.8023	4.14626	4-1-8
7.23282	0.806481	5.17516	1.3976	6.41697	66.1581	3.41421	4-1-8
3.61018	0.806481	2.67641	1.34889	3.31863	133.031	4.14626	4-1-8
1.97088	0.777124	1.76506	1.11661	2.27127	128.442	8.07107	4-1-8
1.19685	0.866585	1.13126	1.05797	1.30543	90	2.82843	4-1-8
14.4937	2.38516	7.51459	1.92874	3.15055		2.82843	4-1-8
5.98051	0.378937	4.10758	1.45597	10.8397	141.688	1.73205	4-1-8
3.80154	0.821854	2.89569	1.31283	3.52336	129.103	1.73205	4-1-8
3.76178		2.81559	1.33605		164.087	2.41421	4-1-8
0.99467	0.753348	0.867641	1.14641	1.15171	29.8776	4.4641	4-1-8
6.52241	1.35736	4.52158	1.44251	3.33115	37.399	1	4-1-8
6.30748	0.14145	4.13848	1.52411	29.2576	62.7405	7.97469	4-1-8
3.09704	0.504017	2.68074	1.15529	5.31874	90	1.73205	4-1-8
4.26561		2.4752	1.72333		0.0197823	1.73205	4-1-8
2.27527	0.615773	2.08956	1.08888	3.39338	80.8118	2.41421	4-1-8
2.88426	0.272213	1.98437	1.45349	7.28978	71.4496	5.14626	4-1-8
1.33058		1.15156	1.15546		36.5203	4.56048	4-1-8
3.41694	1.50559	2.58394	1.32237	1.71623	124.757	2.82843	4-1-8
6.43926	1.60555	4.19087	1.5365	2.61024	116.03	2.41421	4-1-8
3.2291	0.592359	2.43102	1.32829	4.10396	105.403	2.41421	4-1-8
2.76113	0.504017	2.51236	1.09902	4.98467	9.86582	2.41421	4-1-8
2.38829	0.414214	2.01478	1.18539	4.8641	155.148	3.14626	4-1-8
11.8223	0.763932	6.277	1.88343	8.2167	72.7391	2.41421	4-1-8
18.3282	1.08056	8.97184	2.04286	8.30298	62.3236	2.41421	4-1-8
6.0131	1.26795	3.70745	1.62189	2.92398	51.9049	3.82843	4-1-8
9.75879	0.417424	5.87187	1.66196	14.0669	17.1292	1	4-1-8
1.79536	1	1.13126	1.58704	1.13126	153.306	8.70674	4-1-8
1.91324	1	1.67586	1.14165	1.67586	152.7	7.97469	4-1-8
6.16205	1.44949	4.52506	1.36176	3.12183	107.644	7.82843	4-1-8
8.09102		5.24422	1.54285		49.0312	4.41421	4-1-8
6.60932	1.36948	3.91364	1.68879	2.85775	139.766	3.14626	4-1-8
5.51184		4.32018	1.27584		118.901	8.56048	4-1-8
9.80583	1.78239	5.78788	1.6942	3.24725	74.6899	4.4641	4-1-8
13.6755		6.17355	2.21518		136.316	6.4641	4-1-8
6.2621		3.37387	1.85606		128.55	5.41421	4-1-9
2.72865		1.82974	1.49128		162.264	3.82843	4-1-9
6.6707	1	4.0248	1.6574	4.0248	87.3578	3.82843	4-1-9
7.70626	1.60555	4.39675	1.75272	2.73847	149.271	1.73205	4-1-9
4.10776	2.70889	2.89032	1.42122	1.06697	51.26	1.73205	4-1-9
5.39987	2.39105	3.57166	1.51186	1.49376	88.7811	3.82843	4-1-9
9.14332	3.58579	6.23556	1.46632	1.73897		3.82843	4-1-9
6.02538	2.32744	3.82888	1.57367	1.6451	124.494	4.87832	4-1-9
5.79893	1.41421	4.05791	1.42905	2.86937	73.1764	5.87832	4-1-9
16.7484	1	10.2961	1.62668	10.2961	44.6013	12.7067	4-1-9
7.29705		4.41852	1.65147		106.779	5.87832	4-1-9
4.74418	1.58579	2.77285	1.71094	1.74856	134.226	4	4-1-9
5.10762	0.92621	3.32995	1.53384	3.59525	36.8655	4	4-1-9
5.97876	0.763932	3.19349	1.87217	4.18033	145.415	4.56048	4-1-9
1.70833		1.51951	1.12426		60.6836	7.19615	4-1-9
1.61859	1	1.03338	1.56631	1.03338	34.6258	5.14626	4-1-9
7.3431	2.44949	4.53442	1.61942	1.85117	132.498	17.1708	4-1-9
1.39903	1	1.36967	1.02144	1.36967		5.24264	4-1-9
4.46772	1.29468	2.83665	1.575	2.19101	126.612	2.73205	4-1-9
13.2457	0.316625	6.36143	2.08219	20.0914		9.02458	4-1-9
3.39049	1.03528	2.18752	1.54992	2.11298	41.3356	5.56048	4-1-9
6.08354		4.20276	1.44751		31.8678	7.29253	4-1-9
6.84257	0.712788	4.05812	1.68614	5.69331	70.0693	7.29253	4-1-9
4.73749	0.236068	3.43238	1.38023	14.5398	47.205	2.73205	4-1-9
4.46342	0.213422	3.23231	1.38087	15.1452	49.7172	2.73205	4-1-9
3.16194	0.585786	2.29944	1.37509	3.92539	50.4554	2.82843	4-1-9
2.48652	0.317837	2.06397	1.20473	6.49378	26.6314	2.82843	4-1-9
7.3476	2.32744	4.59197	1.6001	1.97297	90	1.41421	4-1-9
3.51035	2.39105	2.64282	1.32826	1.10529	90	1.41421	4-1-9
10.1054	1.58258	5.78381	1.74719	3.65468	44.2997	4.41421	4-1-9
9.62727	1.53047	5.60381	1.71799	3.66149	76.9694	4.41421	4-1-9
3.96472	0.236068	2.94908	1.34439	12.4925	142.976	2.41421	4-1-9
2.33997	1.23607	2.12867	1.09926	1.72213	132.591	5.24264	4-1-9
7.72745	2.00961	4.44587	1.73812	2.21231	166.925	7.87832	4-1-9
3.55675		2.52555	1.40831		37.9461	4	4-1-9
4.22513		2.35647	1.79299		41.8769	3.41421	4-1-9
3.24194	1.41421	1.92205	1.68671	1.35909	123.974	3.41421	4-1-9
4.04334	0.585786	2.63297	1.53566	4.49476	48.8544	2.41421	4-1-9
2.10665	0.717439	1.75403	1.20103	2.44485	131.193	4.87832	4-1-9
9.87771	0.732051	4.91915	2.00801	6.71969	112.934	5.56048	4-1-9
4.74556	0.213422	3.0104	1.57639	14.1054	72.8239	2.41421	4-1-9
6.18761	1.23607	4.2313	1.46234	3.42319	83.5014	5.24264	4-1-9
2.12508	1.23607	1.85013	1.14861	1.49678	81.7061	5.24264	4-1-9
18.1427	0.773726	10.5937	1.71259	13.6918	52.3143	6.56048	4-1-11
24.543	2.42276	9.90345	2.47823	4.08768		2.82843	4-1-11
2.28013	0.381448	1.90805	1.195	5.00214	63.052	2.82843	4-1-11
4.51641	0.775874	2.9794	1.51588	3.84005	153.071	2.82843	4-1-11
13.5523	1.61296	7.98295	1.69766	4.94925	56.2383	5.14626	4-1-11
4.33759	0.171517	2.21238	1.96059	12.8989	81.6398	5.14626	4-1-11
23.2658	0.433225	9.73254	2.39051	22.4653	22.7199	3.82843	4-1-11
2.46228	0.685454	1.70967	1.44021	2.49421	59.8841	1.41421	4-1-11
1.9443	0.65554	1.64584	1.18134	2.51067	56.5018	1.41421	4-1-11
18.8583	0.34903	6.79018	2.77729	19.4544	27.1031	5.14626	4-1-11
19.3578		8.25269	2.34564		65.45	1.41421	4-1-11
8.11802	1.49347	4.87954	1.66368	3.26726	108.648	1.41421	4-1-11
33.7128	0.092061	18.5113	1.8212	201.076	46.5934	5.41421	4-1-11
35.5045	0.309584	16.9482	2.09489	54.7449	58.318	4.14626	4-1-11
10.9743	1.85242	6.35158	1.72781	3.4288	161.131	3.82843	4-1-11
6.63592	0.830952	3.88648	1.70744	4.67714	51.8722	3.14626	4-1-11
9.04284	1.48074	3.969	2.27837	2.68042	136.123	3.14626	4-1-11
10.5363	1.89816	6.3997	1.64637	3.37152	129.472	1.73205	4-1-11
7.36332	1.39687	3.77187	1.95217	2.70024	48.2705	3.82843	4-1-11
38.1537	5.68547	18.2611	2.08935	3.21188	50.8571	2.41421	4-1-11
9.922	2.72739	6.8384	1.45093	2.50731	121.502	7.97469	4-1-11
13.1889	0.619261	8.37895	1.57406	13.5306	96.5428	2.41421	4-1-11
5.7706	0.0477819	3.75405	1.53716	78.5663	15.717	5.82843	4-1-11
17.5412	2.93007	9.95861	1.76142	3.39876	88.9386	5.82843	4-1-11
7.14779	1.17157	4.18712	1.70709	3.57393	4.09118	4.41421	4-1-11
6.4325	0.837722	4.1577	1.54713	4.96311	88.642	4.41421	4-1-11
28.6752	1.77961	14.0428	2.04198	7.89095	80.3845	8.29253	4-1-11
2.51637	0.455997	1.64584	1.52893	3.60933	65.305	3.14626	4-1-11
1.46937	0.235725	1.30891	1.12259	5.55271	84.5702	3.14626	4-1-11
3.83629	0.304342	2.00227	1.91597	6.579	64.8794	3.14626	4-1-11
5.812	0.118681	3.95026	1.4713	33.2847	74.7611	3.73205	4-1-11
3.55854	0.875961	2.71939	1.30858	3.10446	124.283	3.4641	4-1-11
8.14164	2.48884	4.41325	1.84482	1.77321	69.6178	2.73205	4-1-11
2.78658	0.917237	2.24659	1.24036	2.4493	82.6972	3.73205	4-1-11
3.3791	1.59688	1.60489	2.1055	1.00502	84.1978	1.41421	4-1-11
14.5419	0.475916	2.48355	5.8553	5.21846	105.361	4.14626	4-1-11
1.36178	0.109546	1.20292	1.13206	10.981	58.5248	4.14626	4-1-11
16.2916	1.88704	9.31799	1.74841	4.93789	84.4276	5.73205	4-1-11
9.73625	2.08191	4.6483	2.09458	2.23271	79.6348	1.41421	4-1-11
4.94561	1.49347	3.33655	1.48225	2.23409	25.8177	4.41421	4-1-11
9.77939	1.88704	6.3785	1.53318	3.38017	165.252	1.41421	4-1-11
8.25581	0.147477	5.81247	1.42036	39.4128	115.626	1.41421	4-1-11
5.23486	0.378937	3.92748	1.33288	10.3645	74.6157	3.14626	4-1-11
3.44625	0.317837	2.16391	1.5926	6.80824	45.4748	3.4641	4-1-11
5.43619	0.236068	3.18838	1.705	13.5062	7.7619	3.4641	4-1-11
3.68376	0.821854	2.43572	1.51239	2.96369	143.7	4.82843	4-1-11
4.80145	0.414214	2.53356	1.89514	6.11656	130.838	4.82843	4-1-11
5.2853	0.236068	3.32319	1.59043	14.0772	129.663	2	4-1-11
5.90195		2.75675	2.14091		37.0571	2	4-1-11
11.293	2.12311	5.58889	2.02061	2.63241	82.0564	2.82843	4-1-11
11.5212	0.92621	7.42995	1.55065	8.02189	65.8215	4.82843	4-1-11
2.48074	0.236068	1.63349	1.51867	6.91957	43.736	4.82843	4-1-11
2.45875	0.414214	1.67547	1.4675	4.04494	63.2876	4.82843	4-1-11
6.08715	2.23607	3.77187	1.61383	1.68683	120.209	4.41421	4-1-11
7.78254	0.504017	4.34185	1.79245	8.61448	136.444	4.24264	4-1-11
7.69786	0.715219	3.66891	2.09813	5.12977	28.3214	5.97469	4-1-11
12.9743	0.267288	4.53317	2.86209	16.9599	69.3525	6.97469	4-1-11
13.4393	2.03861	6.29242	2.13579	3.08663	85.0635	2.73205	4-1-11
24.2129	3.45135	14.1868	1.70672	4.1105	51.379	2.73205	4-1-11
10.284	0.304342	2.75675	3.73047	9.05807	108.085	2.73205	4-1-11
4.09333	0.963641	3.24386	1.26187	3.36626	57.0498	3.41421	4-1-11
1.43786	0.419851	1.08929	1.32	2.59446	60.3646	3.41421	4-1-11
7.79348		3.14235	2.48014		58.9519	2.82843	4-1-11
18.6675	0.81025	9.00605	2.07277	11.1152		5.97469	4-1-11
9.20273	0.154347	6.58813	1.39686	42.6839	81.8737	8.19615	4-1-11
7.13333	1.26595	4.28482	1.66479	3.38466	83.3068	8.19615	4-1-11
1.68303	0.372203	0.953269	1.76553	2.56115	55.4654	1.41421	4-1-11
1.59802	0.461781	1.02354	1.56126	2.21651	60.3644	3.82843	4-1-11
2.44029	0.687188	1.68923	1.44462	2.45818	115.397	3.73205	4-1-11
5.37772	1.26543	2.34368	2.29456	1.85208	69.0577	2.41421	4-1-11
3.64685	0.297173	2.15319	1.6937	7.24558	62.6288	2.41421	4-1-11
2.08024	0.656854	1.61862	1.28519	2.46421	36.0748	5.41421	4-1-11
3.6137		2.00227	1.80481		79.3038	1.41421	4-1-11
10.9502	2.2381	5.9816	1.83065	2.67263	172.78	9.02458	4-1-11
4.13518	0.255437	2.34985	1.75977	9.19931	161.671	3.14626	4-1-11
14.1915	0.445787	6.68832	2.12183	15.0034	137.446	3.14626	4-1-11
16.0375	1.89417	9.35954	1.71349	4.94123	28.1261	4.41421	4-1-11
5.54342		3.33727	1.66106		37.6249	3.82843	4-1-11
12.4251	0.75736	7.52851	1.65041	9.94047	117.961	6.29253	4-1-11
5.73179	0.963285	3.74646	1.52992	3.88925	164.888	2.41421	4-1-11
5.50615	0.784722	3.48389	1.58046	4.43965	166.288	1	4-1-11
2.48074	0.478499	1.77609	1.39674	3.71178	142.427	2.41421	4-1-11
2.41419	0.575239	1.68923	1.42916	2.93657	119.413	1	4-1-11
2.66629	0.414214	2.07885	1.28258	5.01879	27.3363	14.6814	4-1-11
3.79795	1.09638	2.83133	1.3414	2.58244	136.617	7.29253	4-1-11
11.8614	0.732051	9.29069	1.27669	12.6913	76.0475	12.8995	4-1-11
4.57979	0.732579	2.74307	1.66959	3.7444	77.2877	8.29253	4-1-11
7.69447	0.522774	3.68729	2.08676	7.05331	88.9477	3.73205	4-1-11
1.8667	0.960828	1.30891	1.42614	1.36228	90	1.41421	4-1-11
8.66433	0.236068	5.73243	1.51146	24.283	115.655	3.82843	4-1-11
8.76051	0.171573	4.58342	1.91135	26.7141	45.9435	1.41421	4-1-11
7.15392	0.828427	3.54715	2.01681	4.28178	10.7662	4.14626	4-1-11
29.7669	2	17.4786	1.70305	8.73931	88.9824	9.12096	4-1-11
6.32044		3.85684	1.63876		83.6975	9.12096	4-1-11
23.313	1	10.1117	2.30556	10.1117	90	10.8031	4-1-11
5.52426	0.236068	3.69043	1.49692	15.6329		3.73205	4-1-11
5.31778		3.54219	1.50127		12.1288	3.73205	4-1-11
12.8888		5.26368	2.44862		79.8094	4.87832	4-1-11
20.2378	1.6331	11.7867	1.717	7.21739	32.4923	6.4641	4-1-11
9.87816	0.99119	5.65006	1.74833	5.70028	53.69	8.29253	4-1-11
24.0262	2.29255	14.0798	1.70643	6.14153	168.489	6.4641	4-1-11
7.22574	3.78194	4.76574	1.51619	1.26013	163.301	7.56048	4-1-11
20.2782	3.65685	8.65711	2.34237	2.36737		6.29253	4-1-11
7.91422	3	5.81388	1.36126	1.93796	144.978	4.87832	4-1-11
12.2171		7.11526	1.71703		162.105	4.87832	4-1-11
8.04874	0.837722	4.53463	1.77495	5.41304	136.934	6.61037	4-1-11
3.08044	1.44949	2.27984	1.35117	1.57285	90	8.02458	4-1-11
9.59442	1.88704	6.07491	1.57935	3.21928	157.932	1.73205	4-1-11
2.5253	1.44949	1.76956	1.42708	1.22081		14.0711	4-1-11
33.494	2.32744	14.7896	2.2647	6.35444	63.0965	4.14626	4-1-11
13.6827	0.136106	7.96625	1.71758	58.5297	77.3611	10.7067	4-1-11
17.4648	1.47214	8.79457	1.98586	5.97402	66.9873	5.14626	4-1-11
10.8232	0.741657	3.37675	3.20522	4.55297	90	4.14626	4-1-11
9.56458	0.517554	3.87058	2.4711	7.4786	25.3941	3.82843	4-1-11
9.91579	0.136106	5.7261	1.73168	42.0708	116.461	10.2426	4-1-11
4.42351	1.41421	3.12758	1.41435	2.21154	98.7396	7.29253	4-1-11
4.68258	0.317837	3.0555	1.53251	9.61342		29.1708	4-1-11
32.2488	1	18.1137	1.78036	18.1137	88.6499	2.73205	4-1-11
10.7134	0.744563	5.86599	1.82635	7.87844	79.0817	5.97469	4-1-11
18.2428	0.271689	10.5884	1.7229	38.9724	48.2742	2.73205	4-1-11
10.2816	3.76393	6.51248	1.57875	1.73023	115.689	3.73205	4-1-11
8.87763	0.20004	4.39988	2.0177	21.995	123.079	1.73205	4-1-11
12.062	1.49347	4.4637	2.70225	2.98881	73.8487	2.41421	4-1-11
11.4673	0.45947	6.00093	1.91092	13.0605	81.3793	2.41421	4-1-11
8.09037	1.83772	4.52696	1.78715	2.46336	93.9319	1.73205	4-1-11
11.475	1.58831	6.80175	1.68707	4.28238	36.1743	9.38891	4-1-11
15.2124	0.645543	7.83159	1.94244	12.1318	54.6705	7.9282	4-1-11
14.9846	0.0990195	7.66891	1.95395	77.4485	44.4525	9.38891	4-1-11
18.6717	2.13901	6.01603	3.10367	2.81253	170.538	9.02458	4-1-11
10.1651	0.821854	3.87185	2.6254	4.71112	71.295	5.82843	4-1-14
15.005	1.16228	8.48762	1.76787	7.30257	57.3703	5.82843	4-1-14
6.47702	1	3.28957	1.96895	3.28957	98.0949	10.1463	4-1-14
5.92746	0.732051	3.90665	1.51727	5.33659	80.8675	6.14626	4-1-14
14.9534	0.333851	7.33794	2.03782	21.9797		1.73205	4-1-14
15.291	0.171573	5.78448	2.64346	33.7144	85.457	11.3889	4-1-14
10.4559	0.763932	5.3009	1.97248	6.93897	71.9341	5.97469	4-1-14
22.0189	0.837722	8.84431	2.48961	10.5576	83.9558	1.73205	4-1-14
35.1818	1.16228	10.5252	3.34262	9.0557	65.7053	7.29253	4-1-14
5.75146	0.92621	3.05135	1.88489	3.29444	23.1842	7.29253	4-1-14
5.28307	0.504017	2.53091	2.08742	5.02147	52.0776	1.41421	4-1-14
7.14215	0.821854	3.54734	2.01338	4.31626	105.74	1.41421	4-1-14
4.29237	1	1.93701	2.21598	1.93701	35.3908	4.14626	4-1-14
3.06779	0.517554	1.66801	1.83919	3.22286	70.7585	3.82843	4-1-14
2.56717	1.15606	1.60271	1.60177	1.38635	57.3896	6.56048	4-1-14
3.23368	0.81706	1.74909	1.84878	2.14071	60.7672	3.14626	4-1-14
3.39381		1.58642	2.13929		38.8467	4.14626	4-1-14
5.62634	0.464102	2.99791	1.87675	6.4596	49.5727	2.41421	4-1-14
5.80864	0.464102	2.66782	2.1773	5.74835	31.6264	2.41421	4-1-14
2.19446		0.578613	3.79261		87.9758	3.14626	4-1-14
2.45962		1.14216	2.15347		18.5032	4.14626	4-1-14
3.60476	0.504017	2.65915	1.35561	5.27591	143.194	3.14626	4-1-14
16.0048	0.592359	4.08082	3.92197	6.8891	50.4858	2.73205	4-1-14
10.0219	0.763932	4.14485	2.41793	5.42568	158.866	2.41421	4-1-14
1.46664		0.716753	2.04623		131.157	2.41421	4-1-14
21.6612	0.592359	6.77718	3.1962	11.441	55.7638	2.73205	4-1-14
12.9937	1.53375	4.09408	3.17377	2.66933	98.7222	4.14626	4-1-14
7.1503	0.147477	3.20271	2.23258	21.7167	101.654	6.56048	4-1-14
1.6363		0.537229	3.04581		174.209	2.82843	4-1-14
8.78001	1.82843	5.04577	1.74007	2.75963	48.4398	6.61037	4-1-14
2.26327	0.317837	1.41934	1.59459	4.46563	33.5583	2.73205	4-1-14
3.76964	0.821854	2.07373	1.8178	2.52323	128.575	1	4-1-14
3.57307	0.317837	1.5973	2.23695	5.02552	125.318	1	4-1-14
0.948577	0.592359	0.859566	1.10355	1.45109	5.06256	1	4-1-14
2.77783	0.656854	1.14216	2.43207	1.73884	48.8141	5.41421	4-1-14
12.7481	1.08056	3.28106	3.88535	3.03645	24.9727	5.97469	4-1-14
8.1042	1.03528	2.68151	3.02225	2.59014	98.2119	3.82843	4-1-14
3.78661		1.32686	2.85382		79.8496	2.41421	4-1-14
2.8128	0.317837	1.73418	1.62198	5.45618	32.8365	1.41421	4-1-14
5.75413	0.414214	2.28559	2.51757	5.51791	113.552	6.56048	4-1-14
4.85144		1.89939	2.55421		44.1136	3.73205	4-1-14
8.37058	0.828427	2.44188	3.42792	2.94761	24.3497	2.73205	4-1-14
7.96887		3.92214	2.03177		39.514	2.73205	4-1-14
4.13224	1	1.8548	2.22786	1.8548	151.557	2	4-1-14
10.932	0.171573	4.51784	2.41974	26.3319	88.9254	2.41421	4-1-14
2.99768	1	2.43596	1.23059	2.43596	19.671	2	4-1-14
4.96787	1.39717	2.27927	2.17959	1.63135	22.6264	4.14626	4-1-14
9.62095	0.645543	3.72358	2.58379	5.76814	67.303	4.14626	4-1-14
2.65607	0.837722	1.14216	2.32547	1.36342	25.1321	3.41421	4-1-14
5.04387	1.76393	2.2358	2.25596	1.26751	29.6171	3.41421	4-1-14
9.471		4.96116	1.90903		126.862	4.14626	4-1-14
8.2937	1.24264	3.82377	2.16898	3.07713	41.5043	2.41421	4-1-14
4.58324		2.20853	2.07525		158.742	2.41421	4-1-14
4.38863	1	2.12961	2.06076	2.12961	130.096	10.7566	4-1-14
15.0471		3.19612	4.70793		128.381	1.73205	4-1-14
5.14241	0.500983	2.81395	1.82747	5.61685	64.6768	1.73205	4-1-14
7.44016	0.381448	2.68614	2.76983	7.04197	61.9265	4.87832	4-1-14
7.07287	0.443274	1.67836	4.21416	3.78628	28.1397	2.73205	4-1-14
1.72666		1.05549	1.63589		155.521	3.73205	4-1-14
4.20833	1.41421	2.17296	1.93668	1.53651	94.7666	3.73205	4-1-14
2.75048		1.60271	1.71615		129.202	2.41421	4-1-14
1.82045		1.01932	1.78595		105.879	2.41421	4-1-14
3.06742	1.26795	1.82658	1.67933	1.44058	53.2462	4.14626	4-1-14
4.08234	1.44949	2.19279	1.86171	1.5128	45.5618	2.73205	4-1-14
6.25309	1.58579	3.37387	1.85339	2.12757	119.607	5.82843	4-1-14
2.60277	0.488198	1.87646	1.38706	3.84365	39.8214	6.56048	4-1-14
9.93789		3.49488	2.84356		162.604	2.82843	4-1-14
4.65042	0.866585	2.37841	1.95526	2.74458	38.9107	6.14626	4-1-14
6.43038	1.3589	2.52555	2.54613	1.85852	122.965	4.41421	4-1-14
7.91748	0.288926	3.69107	2.14503	12.7751	42.2971	2.82843	4-1-14
6.82117	0.136106	2.67646	2.54858	19.6645	10.4077	6.97469	4-1-14
17.1232	1.74806	4.87193	3.51467	2.78704	23.9262	7.29253	4-1-14
5.60579	1	2.68614	2.08693	2.68614	127.546	1.41421	4-1-14
10.6845	0.316625	4.9994	2.13715	15.7897	88.2771	4.14626	4-1-14
5.87048	0.414214	2.35647	2.49122	5.68902	124.845	4.14626	4-1-14
8.28168	1	3.99288	2.07411	3.99288	57.8474	4.87832	4-1-14
12.0558	0.806481	4.91395	2.45338	6.09308	29.6166	4.41421	4-1-14
12.6981	0.236068	5.57672	2.27698	23.6234	83.6082	3.14626	4-1-14
7.19565	0.443274	4.26074	1.68883	9.61198	64.484	5.87832	4-1-14
0.917107	0.236068	0.716753	1.27953	3.03621	19.8159	1	4-1-14
1.51151	0.236068	0.914868	1.65217	3.87544	3.36639	1	4-1-14
1.89643		0.987683	1.92007		23.3207	1.41421	4-1-14
5.36961	1.55718	2.57085	2.08865	1.65097	107.621	2.82843	4-1-14
3.96113	0.592359	1.38643	2.85708	2.34051	35.5377	2.41421	4-1-14
1.74787	1.16228	0.653567	2.67436	0.562316	143.199	7.24264	4-1-14
2.03874	0.821854	0.914868	2.22845	1.11317	47.6498	1.41421	4-1-14
11.0951	0.777124	4.94816	2.24227	6.36727	60.2745	3.14626	4-1-14
4.08774	1.23607	2.01872	2.02491	1.63318	66.9379	8.24264	4-1-14
3.75587		1.86875	2.00983		102.921	4.41421	4-1-14
2.31657	1	1.13963	2.03273	1.13963	93.9594	4.41421	4-1-14
8.6138	0.777124	3.54872	2.4273	4.56647	132.168	2.82843	4-1-14
8.00823	0.162278	3.63176	2.20505	22.3799	20.8777	2.82843	4-1-14
3.02328	0.414214	1.37598	2.19719	3.3219	141.34	9.82843	4-1-14
7.57954	1	3.41214	2.22134	3.41214	90	11.853	4-1-14
6.44965	2	4.51336	1.42901	2.25668	90	14.0246	4-1-14
5.10678		2.65045	1.92676		77.8505	3.41421	4-1-14
2.2674	0.592359	1.49847	1.51314	2.52967	14.5345	3.14626	4-1-14
9.61108	0.75736	6.13877	1.56564	8.10549	20.5767	3.4641	6-1
9.55465	0.605551	5.55576	1.71977	9.17472	32.9957	3.4641	6-1
7.49622	0.229496	4.89112	1.53262	21.3125	130.677	10.0246	6-1
7.52013	0.91323	4.65395	1.61586	5.09614	34.5142	10.0246	6-1
9.63063	1.32304	6.9184	1.39203	5.22917	52.4122	6.87832	6-1
6.29203	0.385165	4.60175	1.36731	11.9475	62.462	6.87832	6-1
12.9279	0.976396	7.79922	1.65759	7.98776	29.1256	10.121	6-1
5.02322	0.763932	3.74886	1.33993	4.90732		39.3663	6-1
6.82133		3.90472	1.74694		27.4726	3.14626	6-1
12.7102	1.26206	6.13312	2.07239	4.85961	27.0475	3.14626	6-1
13.6845	0.23871	6.13265	2.23142	25.6907	47.5458	2.73205	6-1
2.75915		1.86893	1.47633		134.639	2.73205	6-1
5.05914		3.34869	1.51078		46.9264	2.73205	6-1
6.10799	0.504017	4.16788	1.46549	8.26932		1	6-1
12.5647	1.26795	8.90375	1.41116	7.02217		8.56048	6-1
6.6672	0.281074	4.03758	1.65129	14.3648	36.5996	6.87832	6-1
7.92179	0.626884	4.85469	1.63178	7.74417	3.93283	2.73205	6-1
14.1904	0.80294	7.59334	1.8688	9.45693	24.3779	6.14626	6-1
14.1039	0.55051	8.08841	1.74372	14.6926	54.6052	3.4641	6-1
21.3422	1.15606	8.08636	2.63928	6.99475	62.5384	4.82843	6-1
15.114	0.443274	9.76864	1.5472	22.0375	57.3918	2.41421	6-1
4.22666		3.471	1.21771		9.51238	1	6-1
1.84527	0.123106	1.47905	1.24761	12.0145	58.2206	1	6-1
18.1601	0.455997	11.5972	1.56591	25.4326	38.599	3.14626	6-1
9.66728	1.58618	6.68824	1.44542	4.21657	20.1081	6.14626	6-1
10.051		7.14622	1.40647		147.411	3.14626	6-1
7.67516	0.730479	5.75907	1.33271	7.88396	81.8216	3.14626	6-1
11.8047	1	7.57363	1.55866	7.57363	117.745	6.87832	6-1
4.89622		3.61882	1.35299		60.298	3.73205	6-1
4.15067	0.74012	2.61186	1.58917	3.52896	154.132	7.97469	6-1
2.26668		2.00226	1.13206		79.7103	1	6-1-8
2.38882		2.18329	1.09414		67.3499	1	6-1-8
0.938891		0.895438	1.04853		60.6661	1	6-1-8
3.60306		2.84434	1.26675		136.032	2.41421	6-1-8
13.7245	0.763932	9.53145	1.43991	12.4768	78.6622	15.2173	6-1-8
7.50027		4.71555	1.59054		65.9987	4.14626	6-1-8
12.3613		8.93797	1.38301		81.4392	2.73205	6-1-8
3.19034		2.74319	1.163		138.609	2.73205	6-1-8
7.43757		5.22493	1.42348		39.8599	4.73205	6-1-8
1.60729		1.51035	1.06419		19.4982	4.73205	6-1-8
6.98313		5.24041	1.33255		11.853	3.41421	6-1-8
11.6936		8.59394	1.36068		8.08792	5.56048	6-1-8
12.5221		8.85388	1.41431		77.0306	3.41421	6-1-8
7.48524	2.23607	4.91998	1.5214	2.20028	32.6603	3.41421	6-1-8
10.634		7.63425	1.39293		78.8103	4.41421	6-1-8
5.83256		4.61693	1.2633		59.0558	4.87832	6-1-8
20.559	1.23607	10.0241	2.05096	8.10967	60.8359	8.87832	6-1-8
1.60729		1.51035	1.06419		40.116	4.87832	6-1-8
3.73834		3.39381	1.10152		31.3343	5.56048	6-1-8
3.69283		2.65179	1.39258		61.0588	6.14626	6-1-8
10.5079		3.67309	2.86077		36.6767	4.14626	6-1-8
4.05306	1	3.72496	1.08808	3.72496	42.2778	4.24264	6-1-8
5.00744		4.48794	1.11576		47.2652	2.41421	6-1-8
2.94144		2.50483	1.17431		36.4463	2.41421	6-1-8
4.55722		3.35589	1.35798		97.0946	26.7067	6-1-8
4.31491		3.54406	1.21751		96.9206	7.56048	6-1-8
8.68632		7.55173	1.15024		102.056	7.56048	6-1-8
2.306		1.64624	1.40076		26.703	2.41421	6-1-8
2.00892		1.82744	1.09931		69.3772	2.82843	6-1-8
5.96119		4.59606	1.29702		67.5548	2.41421	6-1-8
1.62451		1.52488	1.06534		55.4401	1.41421	6-1-8
5.2251		3.66419	1.42599		64.7388	1.41421	6-1-8
11.9352		7.66144	1.55783		8.07808	13.5605	6-1-8
11.5381	1.41421	8.04074	1.43496	5.68566	64.0266	3.73205	6-1-8
3.94137	0.821854	3.24156	1.21589	3.9442	14.3967	3.41421	6-1-8
8.18442	0.414214	6.74298	1.21377	16.279	58.9054	8.14626	6-1-8
9.84635		7.26866	1.35463		99.8359	5.41421	6-1-8
6.47457	1	4.77745	1.35524	4.77745	97.4669	5.41421	6-1-8
6.35632		4.9776	1.27699		68.6059	Inf	6-1-8
4.38899	1	3.22491	1.36097	3.22491	76.1143	6.14626	6-1-8
8.61398		6.09092	1.41423		85.325	3.73205	6-1-8
16.2026	1	11.4884	1.41035	11.4884	96.0135	6.61037	6-1-8
14.3751		9.43235	1.52402		104.865	7.70674	6-1-8
2.2949		1.92991	1.18913		61.1798	7.38891	6-1-8
4.35827		3.41912	1.27468		90	4.24264	6-1-8
1.5657		1.44662	1.08231		40.7032	4.24264	6-1-8
8.39857		6.43106	1.30594		98.3261	12.1463	6-1-8
9.21257	0.763932	6.91287	1.33267	9.04907	67.8807	6.56048	6-1-8
4.82135	0.171573	3.62625	1.32957	21.1353	87.3748	3.73205	6-1-8
3.71423		2.89681	1.28218		53.4594	3.73205	6-1-8
8.42033		7.20619	1.16849		65.361	7.38891	6-1-8
2.49823		2.09042	1.19508		143.554	Inf	6-1-8
5.78941	0.464102	3.14474	1.84098	6.77597	66.3741	1.73205	6-2-2
8.10175	1.16228	4.6293	1.7501	3.98296	114.041	1.73205	6-2-2
3.04746	1.58235	2.83092	1.07649	1.78905	62.2552	2.73205	6-2-2
3.52592	0.517554	2.32411	1.51711	4.49057	75.5531	2.73205	6-2-2
6.09133	0.488198	4.686	1.2999	9.59857	96.1645	3.14626	6-2-2
6.7262	1.03528	5.20496	1.29227	5.02761	69.0648	8.65685	6-2-2
2.86882	0.136106	2.32756	1.23255	17.101	57.9244	5.87832	6-2-2
2.34028		2.16338	1.08177		43.3066	6.61037	6-2-2
6.84705	1.41421	3.95376	1.73178	2.79573	108.614	2.41421	6-2-2
7.98394	2	4.71033	1.69499	2.35516	43.4181	2.41421	6-2-2
22.621	0.317837	16.0652	1.40807	50.5454	114.271	8.73205	6-2-2
7.9901	0.763932	5.33318	1.49819	6.98122	65.53	5.82843	6-2-2
10.7831	0.24264	7.66662	1.4065	31.5966	73.7724	1.41421	6-2-2
3.72043	1.09902	2.35239	1.58155	2.14044	76.0861	1.41421	6-2-2
1.90803	1	1.68909	1.12962	1.68909	90	1.41421	6-2-2
9.87652	1.60555	5.84858	1.6887	3.64272	26.9015	2.41421	6-2-2
11.7803	1.47214	6.45882	1.8239	4.38738	88.6923	4.14626	6-2-2
13.7667	1.06539	7.84563	1.7547	7.36406	34.1239	2.41421	6-2-2
6.74383	0.464102	4.97055	1.35676	10.71	29.8691	1.41421	6-2-2
4.34041	0.425033	3.00201	1.44584	7.063	72.7807	3.41421	6-2-2
4.75922	0.57938	4.02	1.18389	6.93846	52.3601	1.41421	6-2-2
3.6786	0.640265	3.03384	1.21252	4.73841	56.343	4.14626	6-2-2
2.72236		1.8401	1.47947		65.247	1.41421	6-2-2
2.61318	0.821854	1.99115	1.3124	2.42276	87.0513	5.73205	6-2-2
1.3799	0.55051	1.3458	1.02534	2.44465	92.1475	1.41421	6-2-2
4.62206	1.26795	3.67041	1.25928	2.89476	73.6787	2.73205	6-2-2
6.27065	0.717439	4.08724	1.5342	5.69699	50.2057	1.41421	6-2-2
6.13204	0.592359	4.05384	1.51265	6.84356	44.7258	3.4641	6-2-2
2.72872	2.02265	1.95005	1.39931	0.964107		4.14626	6-2-2
1.95198		1.35913	1.4362		168.527	10.7566	6-2-2
4.31575	1.74166	3.48387	1.23878	2.00032	137.735	5.41421	6-2-2
7.29622	0.277556	5.55853	1.31262	20.0267	90.8057	7	6-2-2
1.181	0.20004	1.10551	1.06829	5.52644	22.2431	3.41421	6-2-2
10.3158	1.64371	8.31025	1.24133	5.05579	61.9804	1.41421	6-2-2
4.14364	0.162278	3.41419	1.21365	21.0392	89.1004	1.41421	6-2-2
4.4411	0.56731	3.36437	1.32004	5.93038	20.7571	5.56048	6-2-2
1.47579	0.445787	1.36355	1.08231	3.05875	37.2661	4.87832	6-2-2
4.89239		4.01554	1.21837		39.3991	3.82843	6-2-2
2.73979	0.659004	1.97904	1.3844	3.00308	7.30108	1.41421	6-2-2
1.97583	1.29468	1.84553	1.0706	1.42548	31.6454	13.7067	6-2-2
1.79456		1.16722	1.53747		35.5024	1.41421	6-2-2
4.47338	0.496374	2.74572	1.62922	5.53156	83.3286	4.73205	6-2-2
3.87937	1.36948	3.47004	1.11796	2.53383	46.2561	3.82843	6-2-2
5.56042	0.339935	4.81838	1.154	14.1744	45.8357	7.14626	6-2-2
0.595931		0.573217	1.03963		35.3237	2.73205	6-2-2
10.6409	1.01796	6.47529	1.64332	6.36105	121.967	1.73205	6-2-2
6.67208	3.65311	4.85781	1.37348	1.32977	49.9356	1.73205	6-2-2
0.801194	0.34903	0.740922	1.08135	2.1228	139.48	1	6-2-2
6.26536	2.39105	5.07042	1.23567	2.12058	137.248	2.41421	6-2-2
1.60689	0.592359	1.48319	1.0834	2.50388	162.131	5.82843	6-2-2
0.816554	0.504017	0.77269	1.05677	1.53306	127.232	6.56048	6-2-2
2.78339	1.03528	2.52015	1.10445	2.43428	136.157	4.56048	6-2-2
5.6855	2.19134	4.14019	1.37324	1.88935	161.432	6.29253	6-2-2
3.37296	1.26795	2.74832	1.22728	2.16753	165.324	2	6-2-2
1.96734	1.23607	1.39406	1.41123	1.12782	115.378	1	6-2-2
1.94112	0.732051	1.34282	1.44556	1.83433	141.097	1	6-2-2
1.60689	0.732051	1.48319	1.0834	2.02608	144.404	1	6-2-2
3.27035	1.15606	2.33443	1.40092	2.0193	133.274	2.41421	6-2-2
4.01274	0.408475	3.33351	1.20376	8.16086	60.4336	2.82843	6-2-2
7.53901	1.60555	4.9548	1.52156	3.08604	67.9198	1.41421	6-2-2
1.9104	1.60555	1.28175	1.49046	0.798325	113.776	4.73205	6-2-2
1.44108		0.881684	1.63446		100.598	4.41421	6-2-2
1.65933		1.58253	1.04853		48.8873	4.41421	6-2-2
4.04996	0.119535	2.42287	1.67155	20.2692	51.1563	3	6-2-2
1.21172	0.235794	1.12705	1.07513	4.7798	38.9768	3.14626	6-2-2
3.35997	0.447775	2.53916	1.32326	5.67061	51.7632	4.4641	6-2-2
4.73987	0.732051	3.48387	1.36052	4.75905	75.8009	7.82843	6-2-2
2.4931		2.3042	1.08198		90	1	6-2-2
2.40585		1.72198	1.39714		130.315	1	6-2-2
2.01069		1.43514	1.40104		90	1.73205	6-2-2
1.02818	0.488198	0.951626	1.08044	1.94926	126.774	3.14626	6-2-2
2.27062	0.937742	2.14198	1.06006	2.28419	48.7707	3.73205	6-2-2
0.943156	0.381448	0.879409	1.07249	2.30545	138.844	1.73205	6-2-2
1.03268		0.94104	1.09738		50.1955	1.73205	6-2-2
2.17897	0.385165	1.52186	1.43178	3.9512	30.8904	1	6-2-2
0.886217	0.0990195	0.886217	1	8.94992	21.5601	1	6-2-2
1.32296	0.0990195	1.03047	1.28385	10.4067	23.9213	1	6-2-2
1.93875	0.385165	1.4573	1.33037	3.78358	132.674	1	6-2-2
1.47579	0.286145	1.36355	1.08231	4.76524	127.985	3	6-2-2
4.25509	0.504017	1.95518	2.17632	3.87919	51.8208	4	6-2-2
4.87734	0.592359	3.95933	1.23186	6.68401	65.7411	3.82843	6-2-2
0.611291		0.566183	1.07967		58.7676	2.73205	6-2-2
0.964878		0.888475	1.08599		35.3578	2.73205	6-2-2
6.51877	0.378937	4.46775	1.45907	11.7902	122.957	4.14626	6-2-2
8.05186	1.64371	6.90681	1.16579	4.20197	164.991	4.14626	6-2-2
11.765	2.06854	8.56832	1.37308	4.14221	142.031	3.41421	6-2-2
3.80278	0.777124	3.19031	1.19198	4.10528	36.7841	6.87832	6-2-2
3.73791	0.592359	2.95556	1.2647	4.98948	59.0082	8.97469	6-2-2
4.10686	0.385165	3.26784	1.25675	8.48426	61.6903	1	6-2-2
3.0956	0.309584	2.56667	1.20608	8.29069	69.5161	1.41421	6-2-2
2.21368	0.867135	1.81267	1.22123	2.09041	108.683	4.14626	6-2-2
5.5607	0.378937	3.50149	1.58809	9.2403	14.4413	2.41421	6-2-2
0.622151		0.583608	1.06604		50.7819	1	6-2-2
7.02089	2.70889	4.86102	1.44432	1.79447	171.764	4.14626	6-2-2
1.19636	0.823308	1.06112	1.12745	1.28885	36.4676	2.41421	6-2-2
0.927797	0.734263	0.832598	1.11434	1.13392	49.6574	6.97469	6-2-2
1.14842		1.07798	1.06534		128.745	1	6-2-2
5.46204	1.44949	4.19606	1.30171	2.89486	66.2934	2.73205	6-2-2
11.4711	2.00657	7.76562	1.47716	3.87009		4.41421	6-2-2
9.13419	0.34903	7.11984	1.28292	20.3989	127.904	1.41421	6-2-2
11.8994	1.50559	5.95786	1.99726	3.95716	125.182	1.73205	6-2-2
4.94674	0.213422	3.33185	1.48468	15.6116	59.9472	1.73205	6-2-2
8.34766	0.213422	4.42303	1.88732	20.7243	148.616	4.14626	6-2-2
5.7064	0.694749	4.03983	1.41253	5.81481	9.03198	1	6-2-2
1.15928	1.23607	1.03822	1.11661	0.839935		5.87832	6-2-2
3.13925	1.41421	2.42287	1.29567	1.71323		5.41421	6-2-2
11.1508	2.07055	7.68244	1.45146	3.71034	75.4524	6.87832	6-2-2
13.2822	2.12311	9.89287	1.3426	4.65962	86.4019	1.41421	6-2-2
8.36721	1.79315	6.62437	1.26309	3.69426	48.2301	18.0711	6-2-5
3.69984	0.316625	3.05059	1.21283	9.63473	46.4973	18.6104	6-2-5
8.45017	1.22631	5.06538	1.66822	4.13057	68.4351	1.73205	6-2-5
2.82822	0.316404	2.11493	1.33726	6.68427	75.542	1.41421	6-2-5
6.71715	0.659004	5.88139	1.1421	8.92466	144.399	8.29253	6-2-5
2.65937	1.58579	2.50455	1.06181	1.57938	123.69	5.87832	6-2-5
1.5877		1.46881	1.08094		129.674	5.87832	6-2-5
5.59511	1	4.31505	1.29665	4.31505	121.264	5.97469	6-2-5
5.97746	0.763932	4.28855	1.39382	5.61379	31.373	5.4641	6-2-5
3.391	0.717439	3.01267	1.12558	4.19921	15.0931	2.73205	6-2-5
3.32258		2.51647	1.32033		52.3566	2.73205	6-2-5
3.69405	1.58579	3.53465	1.0451	2.22896	101.984	15.5851	6-2-5
4.31208		3.10009	1.39095		131.496	1.41421	6-2-5
2.62708	1.23607	1.90207	1.38117	1.53881	176.186	4.73205	6-2-8
4.57361	0.504017	3.89767	1.17342	7.73321	144.246	4.73205	6-2-8
2.4545	0.975914	2.26774	1.08235	2.32371	111.471	5.14626	6-2-8
5.25247	0.45947	4.28003	1.2272	9.31515	28.0562	1.73205	6-2-8
2.67499	1.03528	2.03326	1.31562	1.96397	133.117	1.73205	6-2-8
1.92669	0.763932	1.83895	1.04771	2.40722	175.815	2.41421	6-2-8
3.97542	0.55051	3.16329	1.25674	5.74611	142.816	2.41421	6-2-8
0.595561	0.694749	0.57286	1.03963	0.824557	173.66	3.41421	6-2-8
2.31712	0.717439	2.1509	1.07728	2.99803	136.736	23.4853	6-2-8
8.33169	0.697598	5.31129	1.56868	7.61368	54.922	16.2672	6-2-8
5.12313	0.527864	3.85083	1.3304	7.29512	159.133	2.41421	6-2-8
7.28116	0.527864	6.17939	1.1783	11.7064	54.8335	7.14626	6-2-8
8.54464	0.637089	6.88189	1.24161	10.8021	63.1292	7.14626	6-2-8
5.63333	0.236068	4.89701	1.15036	20.744	127.798	7.87832	6-2-8
4.01433	1.08056	3.65169	1.09931	3.37946	135.562	3	6-2-8
3.55079	0.504017	2.21507	1.60301	4.39483		3	6-2-8
7.52581	0.447775	5.56204	1.35307	12.4215	59.8836	2.41421	6-2-8
14.4756	0.333462	9.65107	1.4999	28.942	71.2376	2.41421	6-2-8
9.6249	0.913029	5.38621	1.78695	5.89928	133.31	6.56048	6-2-8
7.29173	0.830952	6.07106	1.20106	7.30615	116.773	2.41421	6-2-8
13.0764	2.35764	8.4527	1.54701	3.58524	114.224	4.87832	6-2-8
12.6177	2.17157	7.02244	1.79676	3.2338	138.763	11.0246	6-2-8
5.22112	2	3.96608	1.31644	1.98304	102.507	32.6096	6-2-8

## Sheet: Supp Fig 28
Path length			Displacement			Skewness			Tortuosity			Geodesic dist fr. Nearest Neighbour
Stayers	Reachers		Stayers	Reachers		Stayers	Reachers		Stayers	Reachers		Stayers	Reachers	Combined
5.88195	9.60423		5.88195	9.60423		5.88195	9.60423		5.88195	9.60423		23.8776	4.14626	2.73205
1.67106	2.15791		1.67106	2.15791		1.67106	2.15791		1.67106	2.15791		11.6569	2.73205	1
1.90482	17.3397		1.90482	17.3397		1.90482	17.3397		1.90482	17.3397		11.6569	9.14626	7.24264
0.432473	5.06028		0.432473	5.06028		0.432473	5.06028		0.432473	5.06028		11.6569	6.14626	7.24264
11.0824	8.4175		11.0824	8.4175		11.0824	8.4175		11.0824	8.4175		9.70674	4.82843	1.41421
4.32924	6.56087		4.32924	6.56087		4.32924	6.56087		4.32924	6.56087		9.70674	1.41421	3.82843
5.03003	10.9993		5.03003	10.9993		5.03003	10.9993		5.03003	10.9993		18.1455	1.41421	2
3.68914	3.14967		3.68914	3.14967		3.68914	3.14967		3.68914	3.14967		1.73205	3.41421	1.73205
4.55869	9.00285		4.55869	9.00285		4.55869	9.00285		4.55869	9.00285		1.73205	3.41421	1.73205
9.61427	5.67668		9.61427	5.67668		9.61427	5.67668		9.61427	5.67668		23.0458	6.24264	1.73205
2.49891	3.43551		2.49891	3.43551		2.49891	3.43551		2.49891	3.43551		14.0246	2.41421	6.29253
5.35772	7.17904		5.35772	7.17904		5.35772	7.17904		5.35772	7.17904		11.3889	1.41421	1.41421
2.5759	4.67436		2.5759	4.67436		2.5759	4.67436		2.5759	4.67436		14.5851	1.41421	1.73205
16.3737	5.50659		16.3737	5.50659		16.3737	5.50659		16.3737	5.50659		3.82843	2.41421	1.41421
2.78241	4.27231		2.78241	4.27231		2.78241	4.27231		2.78241	4.27231		3.73205	2.41421	2.41421
5.95984	2.00056		5.95984	2.00056		5.95984	2.00056		5.95984	2.00056		3.73205	2.41421	1.73205
7.8238	5.39892		7.8238	5.39892		7.8238	5.39892		7.8238	5.39892		2.73205	2.41421	2.73205
9.02509	3.03182		9.02509	3.03182		9.02509	3.03182		9.02509	3.03182		22.1455	2.41421	2
8.62453	4.25249		8.62453	4.25249		8.62453	4.25249		8.62453	4.25249		12.1708	3.4641	2.41421
7.07049	4.49497		7.07049	4.49497		7.07049	4.49497		7.07049	4.49497		5.14626	5.82843	3
6.67596	5.05219		6.67596	5.05219		6.67596	5.05219		6.67596	5.05219		5.14626	5.82843	3
6.56902	4.81868		6.56902	4.81868		6.56902	4.81868		6.56902	4.81868		20.46	1.73205	2
10.3118	2.99677		10.3118	2.99677		10.3118	2.99677		10.3118	2.99677		1.41421	5.56048	1.41421
5.31906	2.12081		5.31906	2.12081		5.31906	2.12081		5.31906	2.12081		1.41421	12.8031	1.41421
11.9193	3.21124		11.9193	3.21124		11.9193	3.21124		11.9193	3.21124		8.87832	5.56048	7.73205
5.25738	9.65382		5.25738	9.65382		5.25738	9.65382		5.25738	9.65382		7.65685	3.4641	3.14626
3.13705	3.63016		3.13705	3.63016		3.13705	3.63016		3.13705	3.63016		2.73205	2	2.73205
4.63884	5.28787		4.63884	5.28787		4.63884	5.28787		4.63884	5.28787		3.14626	1.73205	2.73205
3.40388	1.47656		3.40388	1.47656		3.40388	1.47656		3.40388	1.47656		13.6316	1	3.14626
8.40463	1.55526		8.40463	1.55526		8.40463	1.55526		8.40463	1.55526		16.8995	1	5.14626
2.94189	1.52902		2.94189	1.52902		2.94189	1.52902		2.94189	1.52902		4.73205	1.73205	4.73205
3.60194	1.62501		3.60194	1.62501		3.60194	1.62501		3.60194	1.62501		4.73205	3.14626	4.73205
3.90828	5.32296		3.90828	5.32296		3.90828	5.32296		3.90828	5.32296		1.73205	10.7067	1.73205
6.81062	4.26605		6.81062	4.26605		6.81062	4.26605		6.81062	4.26605		1.73205	2	1.73205
3.18698	2.39847		3.18698	2.39847		3.18698	2.39847		3.18698	2.39847		1.73205	3.41421	1.73205
1.4382	1.79773		1.4382	1.79773		1.4382	1.79773		1.4382	1.79773		16.6316	3.41421	4.87832
6.68334	1.51816		6.68334	1.51816		6.68334	1.51816		6.68334	1.51816		17.4634	2.73205	6.29253
7.49225	2.88724		7.49225	2.88724		7.49225	2.88724		7.49225	2.88724		3.73205	2.41421	3.73205
14.6884	4.19313		14.6884	4.19313		14.6884	4.19313		14.6884	4.19313		16.6814	1	5.73205
20.3104	10.274		20.3104	10.274		20.3104	10.274		20.3104	10.274		16.6814	4.87831	8.34242
2.60186	4.90786		2.60186	4.90786		2.60186	4.90786		2.60186	4.90786		8.61037	1	6.14626
3.446	3.69144		3.446	3.69144		3.446	3.69144		3.446	3.69144		8.61037	9.07107	8.61037
8.85838	2.35687		8.85838	2.35687		8.85838	2.35687		8.85838	2.35687		3.73205	7.41421	3.73205
2.07849	6.43214		2.07849	6.43214		2.07849	6.43214		2.07849	6.43214		19.2419	1.73205	9.87832
2.82121	3.75678		2.82121	3.75678		2.82121	3.75678		2.82121	3.75678		1.41421	1.73205	1.41421
1.93416	3.44706		1.93416	3.44706		1.93416	3.44706		1.93416	3.44706		1.41421	10.7067	1.41421
2.38829	3.32675		2.38829	3.32675		2.38829	3.32675		2.38829	3.32675		6.73205	11.0745	4.14626
1.49583	1.28655		1.49583	1.28655		1.49583	1.28655		1.49583	1.28655		15.9993	8.19615	1.73205
4.54451	2.07476		4.54451	2.07476		4.54451	2.07476		4.54451	2.07476		5.82843	2.41421	4.4641
1.05771	1.93526		1.05771	1.93526		1.05771	1.93526		1.05771	1.93526		1	4.82843	1
1.17839	2.62558		1.17839	2.62558		1.17839	2.62558		1.17839	2.62558		1	1	1
0.842476	5.20907		0.842476	5.20907		0.842476	5.20907		0.842476	5.20907		5.82843	4.56048	4.14626
1.76105	3.56424		1.76105	3.56424		1.76105	3.56424		1.76105	3.56424		6.82843	3.14626	3.4641
1.51429	5.44781		1.51429	5.44781		1.51429	5.44781		1.51429	5.44781		6.82843	2.41421	3.14626
1.90019	3.44461		1.90019	3.44461		1.90019	3.44461		1.90019	3.44461		19.2419	2.73205	8.87832
5.37717	1.28655		5.37717	1.28655		5.37717	1.28655		5.37717	1.28655		29.6814	1.73205	3.82843
2.32345	1.08118		2.32345	1.08118		2.32345	1.08118		2.32345	1.08118			2.41421	1.41421
4.09333	1.67106		4.09333	1.67106		4.09333	1.67106		4.09333	1.67106		10.853	4.82843	8.29253
11.3067	4.51278		11.3067	4.51278		11.3067	4.51278		11.3067	4.51278		8.97469	5.73205	3.41421
14.5157	2.2539		14.5157	2.2539		14.5157	2.2539		14.5157	2.2539		6.56048	1	6.56048
3.84098	1.00698		3.84098	1.00698		3.84098	1.00698		3.84098	1.00698		6.56048	1	6.56048
14.6712	1.64483		14.6712	1.64483		14.6712	1.64483		14.6712	1.64483		8.97469	1	3.14626
8.06613	3.76772		8.06613	3.76772		8.06613	3.76772		8.06613	3.76772		5.56048	3.73205	3.41421
7.51618	3.63442		7.51618	3.63442		7.51618	3.63442		7.51618	3.63442		5.56048	2.41421	4.87832
7.68986	3.74979		7.68986	3.74979		7.68986	3.74979		7.68986	3.74979		5.56048	2.41421	2.73205
7.22574	4.91403		7.22574	4.91403		7.22574	4.91403		7.22574	4.91403		4.4641	4.82843	4.4641
3.05209	1.38062		3.05209	1.38062		3.05209	1.38062		3.05209	1.38062		4.4641	1.41421	4.4641
6.90108	6.22438		6.90108	6.22438		6.90108	6.22438		6.90108	6.22438		10.8284	4.82843	3.14626
6.08772	5.4345		6.08772	5.4345		6.08772	5.4345		6.08772	5.4345		17.8742	4.82843	3.41421
3.91783	3.04718		3.91783	3.04718		3.91783	3.04718		3.91783	3.04718		23.9993	1	3.73205
2.75059	1.8086		2.75059	1.8086		2.75059	1.8086		2.75059	1.8086		26.192	1	2.41421
1.0998	3.09261		1.0998	3.09261		1.0998	3.09261		1.0998	3.09261		1.41421	1	1.41421
2.57156	3.80465		2.57156	3.80465		2.57156	3.80465		2.57156	3.80465		1.41421	3.82843	1.41421
4.2808	0.85408		4.2808	0.85408		4.2808	0.85408		4.2808	0.85408		23.9993	1.41421	2.41421
8.91179	1.75613		8.91179	1.75613		8.91179	1.75613		8.91179	1.75613		19.853	1.41421	16.2426
7.02155	4.11056		7.02155	4.11056		7.02155	4.11056		7.02155	4.11056		15.4388	1.41421	12.4388
7.14299	4.05622		7.14299	4.05622		7.14299	4.05622		7.14299	4.05622		14.2173	1.41421	14.2173
4.9076	3.75669		4.9076	3.75669		4.9076	3.75669		4.9076	3.75669		14.2173	1.41421	14.2173
4.18224	5.37743		4.18224	5.37743		4.18224	5.37743		4.18224	5.37743		1.41421	1	1.41421
4.70737	5.0779		4.70737	5.0779		4.70737	5.0779		4.70737	5.0779		1.41421	1	1.41421
12.766	1.78686		12.766	1.78686		12.766	1.78686		12.766	1.78686		17.6104	4.87831	3.4641
5.10266	1.49192		5.10266	1.49192		5.10266	1.49192		5.10266	1.49192		12.3424	11.121	6.97469
3.52504	7.22792		3.52504	7.22792		3.52504	7.22792		3.52504	7.22792		3.41421	4.82843	3.41421
5.15716	2.84387		5.15716	2.84387		5.15716	2.84387		5.15716	2.84387		3.41421	3.41421	3.41421
4.64366	3.11502		4.64366	3.11502		4.64366	3.11502		4.64366	3.11502		5.87831	4.87831	5.87832
5.96906	3.83793		5.96906	3.83793		5.96906	3.83793		5.96906	3.83793		11.2925	1	6.14626
11.193	5.10863		11.193	5.10863		11.193	5.10863		11.193	5.10863		12.3424	1.41421	7.97469
20.0354	4.54753		20.0354	4.54753		20.0354	4.54753		20.0354	4.54753		7.14626	1.41421	7.14626
3.81835	3.69972		3.81835	3.69972		3.81835	3.69972		3.81835	3.69972		7.14626	1.41421	7.14626
3.04028	2.30186		3.04028	2.30186		3.04028	2.30186		3.04028	2.30186		15.6814	1.41421	2.41421
5.49175	1.37612		5.49175	1.37612		5.49175	1.37612		5.49175	1.37612		14.9494	2.73205	2.82843
1.97395	0.522042		1.97395	0.522042		1.97395	0.522042		1.97395	0.522042		3.14626	2.41421	1
5.84137	0.838713		5.84137	0.838713		5.84137	0.838713		5.84137	0.838713		4.82843	2.41421	4.82843
5.20399	7.32543		5.20399	7.32543		5.20399	7.32543		5.20399	7.32543		5.41421	2.41421	5.41421
4.07479	2.23853		4.07479	2.23853		4.07479	2.23853		4.07479	2.23853		5.41421	1	5.14626
3.35844	1.38699		3.35844	1.38699		3.35844	1.38699		3.35844	1.38699		1.41421	1.73205	1.41421
4.91475	2.45477		4.91475	2.45477		4.91475	2.45477		4.91475	2.45477		2	4.82843	1
3.82763	3.08428		3.82763	3.08428		3.82763	3.08428		3.82763	3.08428		1.41421	4.56048	1.41421
2.8168	15.1991		2.8168	15.1991		2.8168	15.1991		2.8168	15.1991		3.82843	10.9747	3.82843
4.40244	10.786		4.40244	10.786		4.40244	10.786		4.40244	10.786		1.41421	10.9747	1
4.22537	1.09655		4.22537	1.09655		4.22537	1.09655		4.22537	1.09655		2.82843	2	2.82843
10.1013	1.41322		10.1013	1.41322		10.1013	1.41322		10.1013	1.41322		9.3889	3.14626	9.38891
5.14205	5.95865		5.14205	5.95865		5.14205	5.95865		5.14205	5.95865		9.3889	2.73205	9.38891
3.79941	5.02739		3.79941	5.02739		3.79941	5.02739		3.79941	5.02739		5.56048	3.14626	5.56048
3.09193	6.33645		3.09193	6.33645		3.09193	6.33645		3.09193	6.33645		2.41421	1	2.41421
3.34307	3.45088		3.34307	3.45088		3.34307	3.45088		3.34307	3.45088		2.41421	5.97469	2.41421
4.33677	7.12236		4.33677	7.12236		4.33677	7.12236		4.33677	7.12236		2	2.41421	2
6.02097	6.15924		6.02097	6.15924		6.02097	6.15924		6.02097	6.15924		2	2	2
9.19071	2.32183		9.19071	2.32183		9.19071	2.32183		9.19071	2.32183		7.14626	1.73205	7.14626
6.17579	5.76821		6.17579	5.76821		6.17579	5.76821		6.17579	5.76821		7.14626	2.73205	7.14626
3.49192	4.02118		3.49192	4.02118		3.49192	4.02118		3.49192	4.02118		9.61037	4	3.14626
1.72942	11.0763		1.72942	11.0763		1.72942	11.0763		1.72942	11.0763		3.82843	2.73205	3.4641
1.82347	1.57699		1.82347	1.57699		1.82347	1.57699		1.82347	1.57699		16.0956	3.73205	10.8284
12.3567	2.62763		12.3567	2.62763		12.3567	2.62763		12.3567	2.62763		1.41421	3.73205	1.41421
3.53039	7.44568		3.53039	7.44568		3.53039	7.44568		3.53039	7.44568		2.82843	3.14626	1.41421
1.52861	2.97504		1.52861	2.97504		1.52861	2.97504		1.52861	2.97504		1.41421	4.56048	1.41421
4.13759	3.24757		4.13759	3.24757		4.13759	3.24757		4.13759	3.24757		4.82843	4.41421	1
2.63971	5.57629		2.63971	5.57629		2.63971	5.57629		2.63971	5.57629		2.73205	4.14626	2.73205
1.05916	2.29354		1.05916	2.29354		1.05916	2.29354		1.05916	2.29354		5.56048	2.82843	5.56048
9.07417	6.43659		9.07417	6.43659		9.07417	6.43659		9.07417	6.43659		7.24264	5.82843	7.24264
2.63572	6.07907		2.63572	6.07907		2.63572	6.07907		2.63572	6.07907		5.56048	3.14626	5.56048
2.13767	6.71827		2.13767	6.71827		2.13767	6.71827		2.13767	6.71827		4.73205	1.41421	1.73205
1.90851	11.1942		1.90851	11.1942		1.90851	11.1942		1.90851	11.1942		19.6316	14.6814	2.73205
3.98997	11.3394		3.98997	11.3394		3.98997	11.3394		3.98997	11.3394		2.82843	2.82843	2.82843
3.89792	3.52508		3.89792	3.52508		3.89792	3.52508		3.89792	3.52508		3.41421	1.73205	3.41421
1.00671	11.5279		1.00671	11.5279		1.00671	11.5279		1.00671	11.5279		1.41421	4.82843	1.41421
1.76651	3.27395		1.76651	3.27395		1.76651	3.27395		1.76651	3.27395		5.87831	6.82843	5.87832
2.59863	8.78216		2.59863	8.78216		2.59863	8.78216		2.59863	8.78216		5.87831	2.41421	5.87832
2.27517	3.54505		2.27517	3.54505		2.27517	3.54505		2.27517	3.54505		4.82843	4.82843	4.82843
0.67476	3.87827		0.67476	3.87827		0.67476	3.87827		0.67476	3.87827		4.87831	3.73205	4.87832
3.94623	3.29616		3.94623	3.29616		3.94623	3.29616		3.94623	3.29616		3.4641	5.14626	3.14626
2.51353	4.07786		2.51353	4.07786		2.51353	4.07786		2.51353	4.07786		4	2.82843	4
1.97855	4.75084		1.97855	4.75084		1.97855	4.75084		1.97855	4.75084		4	2.73205	4
3.41073	1.50279		3.41073	1.50279		3.41073	1.50279		3.41073	1.50279		5.87831	2.73205	4.82843
1.02182	2.51006		1.02182	2.51006		1.02182	2.51006		1.02182	2.51006		40.2412	3.41421	1
5.6192	7.7535		5.6192	7.7535		5.6192	7.7535		5.6192	7.7535		40.2412	5.24264	4.14626
6.45214	9.7041		6.45214	9.7041		6.45214	9.7041		6.45214	9.7041		1.41421	5.24264	1.41421
2.48262	4.09463		2.48262	4.09463		2.48262	4.09463		2.48262	4.09463		1.41421	6.4641	1.41421
5.30275	3.73878		5.30275	3.73878		5.30275	3.73878		5.30275	3.73878		5.82843	6.4641	5.82843
6.74422	4.3817		6.74422	4.3817		6.74422	4.3817		6.74422	4.3817		5.56048	1.41421	5.56048
1.62469	4.09088		1.62469	4.09088		1.62469	4.09088		1.62469	4.09088		11.6104	5.97469	11.6104
2.07308	3.2066		2.07308	3.2066		2.07308	3.2066		2.07308	3.2066		5.56048	5.56048	5.56048
1.94414	2.68891		1.94414	2.68891		1.94414	2.68891		1.94414	2.68891		18.4135	4.41421	1.41421
2.48262	3.31335		2.48262	3.31335		2.48262	3.31335		2.48262	3.31335		11.6104	13.121	11.6104
6.83297	8.34701		6.83297	8.34701		6.83297	8.34701		6.83297	8.34701		2.41421	2.41421	2.41421
9.82875	6.97611		9.82875	6.97611		9.82875	6.97611		9.82875	6.97611		1.73205	2.82843	1.73205
0.905512	3.22838		0.905512	3.22838		0.905512	3.22838		0.905512	3.22838		1.73205	3.82843	1.73205
1.33114	16.4289		1.33114	16.4289		1.33114	16.4289		1.33114	16.4289		2.41421	1	2.41421
3.17893	12.013		3.17893	12.013		3.17893	12.013		3.17893	12.013		2.41421	4.82843	2.41421
3.19868	12.1744		3.19868	12.1744		3.19868	12.1744		3.19868	12.1744		2.41421	1	2.41421
0.896909	8.82357		0.896909	8.82357		0.896909	8.82357		0.896909	8.82357		2.82843	1	2.82843
1.03204	6.7053		1.03204	6.7053		1.03204	6.7053		1.03204	6.7053		5.14626	4.41421	5.14626
1.96375	6.22036		1.96375	6.22036		1.96375	6.22036		1.96375	6.22036		5.4641	12.1708	5.4641
1.3592	3.31589		1.3592	3.31589		1.3592	3.31589		1.3592	3.31589		5.56048	3.82843	5.56048
2.70569	17.3046		2.70569	17.3046		2.70569	17.3046		2.70569	17.3046		5.4641	9.02458	5.4641
0.8269	7.84168		0.8269	7.84168		0.8269	7.84168		0.8269	7.84168		5.4641	4.14626	5.4641
3.80509	3.31344		3.80509	3.31344		3.80509	3.31344		3.80509	3.31344		10.0246	3.73205	10.0246
1.11701	15.3069		1.11701	15.3069		1.11701	15.3069		1.11701	15.3069		9.87832	8.56048	6.87832
2.51776	2.35012		2.51776	2.35012		2.51776	2.35012		2.51776	2.35012		37.3882	3.41421	7.82843
1.3854	4.68767		1.3854	4.68767		1.3854	4.68767		1.3854	4.68767		7.24264	4.41421	7.24264
3.40342	1.32365		3.40342	1.32365		3.40342	1.32365		3.40342	1.32365		11.1708	10.4388	10.5605
2.55482	13.6551		2.55482	13.6551		2.55482	13.6551		2.55482	13.6551		9.87832	15.9993	9.87832
2.08578	1.49192		2.08578	1.49192		2.08578	1.49192		2.08578	1.49192		13.0246	5.87831	3.73205
2.35418	4.25891		2.35418	4.25891		2.35418	4.25891		2.35418	4.25891		2.82843	2.82843	2.82843
4.1128	5.11567		4.1128	5.11567		4.1128	5.11567		4.1128	5.11567		2.82843	4.14626	2.82843
3.12242	6.91461		3.12242	6.91461		3.12242	6.91461		3.12242	6.91461		3	9.70674	3
2.243	3.19587		2.243	3.19587		2.243	3.19587		2.243	3.19587		1.41421	5.87831	1.41421
1.50557	1.70816		1.50557	1.70816		1.50557	1.70816		1.50557	1.70816		1.41421	3.82843	1.41421
5.21484	27.1998		5.21484	27.1998		5.21484	27.1998		5.21484	27.1998		4.82843	2.82843	4.82843
2.44628	12.6175		2.44628	12.6175		2.44628	12.6175		2.44628	12.6175		3.14626	2	3.14626
13.6252	11.2421		13.6252	11.2421		13.6252	11.2421		13.6252	11.2421		3.73205	5.4641	3.73205
4.8166	21.919		4.8166	21.919		4.8166	21.919		4.8166	21.919		3.14626	4.41421	2
4.58047	14.2772		4.58047	14.2772		4.58047	14.2772		4.58047	14.2772		3.73205	4.14626	3.73205
1.19562	21.6063		1.19562	21.6063		1.19562	21.6063		1.19562	21.6063		3.73205	6.24264	2
3.70888	8.23466		3.70888	8.23466		3.70888	8.23466		3.70888	8.23466		7.87831	6.14626	2.41421
2.49791	6.69597		2.49791	6.69597		2.49791	6.69597		2.49791	6.69597		4.82843	6.14626	4.82843
2.39759	19.7034		2.39759	19.7034		2.39759	19.7034		2.39759	19.7034		1.41421	4.14626	1.41421
2.27371	8.28468		2.27371	8.28468		2.27371	8.28468		2.27371	8.28468		1	2.73205	1
0.506095	10.8353		0.506095	10.8353		0.506095	10.8353		0.506095	10.8353		1	2.73205	1
0.863958	14.0949		0.863958	14.0949		0.863958	14.0949		0.863958	14.0949		1	5.4641	1
1.95925	18.4793		1.95925	18.4793		1.95925	18.4793		1.95925	18.4793		3	4.14626	3
4.63747	21.2884		4.63747	21.2884		4.63747	21.2884		4.63747	21.2884		7.56048	4.14626	7.56048
1.77583	18.0173		1.77583	18.0173		1.77583	18.0173		1.77583	18.0173		3	3.14626	3
0.700376	29.3518		0.700376	29.3518		0.700376	29.3518		0.700376	29.3518		3	1.73205	3
5.46114	13.6239		5.46114	13.6239		5.46114	13.6239		5.46114	13.6239		3.14626	5	2.41421
7.36526	21.2631		7.36526	21.2631		7.36526	21.2631		7.36526	21.2631		3	2.41421	3
4.48836	12.7833		4.48836	12.7833		4.48836	12.7833		4.48836	12.7833		4.56048	1.41421	4.4641
	6.45526			6.45526			6.45526			6.45526			4.14626	4.14626
	7.92191			7.92191			7.92191			7.92191			1.41421	2.73205
	3.76418			3.76418			3.76418			3.76418			1.41421	9.14626
	7.04513			7.04513			7.04513			7.04513			3.73205	6.14626
	19.017			19.017			19.017			19.017			2	4.82843
	8.71722			8.71722			8.71722			8.71722			2.73205	1.41421
	4.129			4.129			4.129			4.129			2.73205	1.41421
	12.1729			12.1729			12.1729			12.1729			2	3.41421
	10.0903			10.0903			10.0903			10.0903			9.65685	3.41421
	16.4665			16.4665			16.4665			16.4665			1.41421	6.24264
	16.7095			16.7095			16.7095			16.7095			2.41421	2.41421
	13.9041			13.9041			13.9041			13.9041			1.41421	1.41421
	30.312			30.312			30.312			30.312			2.82843	1.41421
	11.8524			11.8524			11.8524			11.8524			1.41421	2.41421
	5.55052			5.55052			5.55052			5.55052			11.8783	2.41421
	20.236			20.236			20.236			20.236			2.73205	2.41421
	13.0393			13.0393			13.0393			13.0393			8.14626	2.41421
	24.5024			24.5024			24.5024			24.5024			1.73205	2.41421
	5.88716			5.88716			5.88716			5.88716			3.73205	3.4641
	15.1385			15.1385			15.1385			15.1385			3.41421	5.82843
	6.70962			6.70962			6.70962			6.70962			5.4641	5.82843
	9.48754			9.48754			9.48754			9.48754			1.73205	1.73205
	17.4502			17.4502			17.4502			17.4502			2.73205	5.56048
	16.2045			16.2045			16.2045			16.2045			7	12.8031
	20.8879			20.8879			20.8879			20.8879			1.41421	5.56048
	7.37339			7.37339			7.37339			7.37339			13.8031	3.4641
	6.07054			6.07054			6.07054			6.07054			1.41421	2
	18.4826			18.4826			18.4826			18.4826			1.41421	1.73205
	2.77482			2.77482			2.77482			2.77482			2.41421	1
	18.0744			18.0744			18.0744			18.0744			1	1
	4.91039			4.91039			4.91039			4.91039			2.82843	1.73205
	3.97393			3.97393			3.97393			3.97393			1	3.14626
	4.30268			4.30268			4.30268			4.30268			11.8783	10.7067
	5.64899			5.64899			5.64899			5.64899			8.3889	2
	4.00759			4.00759			4.00759			4.00759			6.87831	3.41421
	6.23904			6.23904			6.23904			6.23904			1	3.41421
	11.646			11.646			11.646			11.646			2.41421	2.73205
	7.9933			7.9933			7.9933			7.9933			1.41421	2.41421
	12.5261			12.5261			12.5261			12.5261			1.41421	1
	13.5476			13.5476			13.5476			13.5476			3.73205	4.87832
	12.1072			12.1072			12.1072			12.1072			1.41421	1
	32.3924			32.3924			32.3924			32.3924			2	9.07107
	22.3238			22.3238			22.3238			22.3238			1	7.41421
	20.7655			20.7655			20.7655			20.7655			1.41421	1.73205
	11.6403			11.6403			11.6403			11.6403			2.41421	1.73205
	16.8471			16.8471			16.8471			16.8471			2.73205	10.7067
	24.8516			24.8516			24.8516			24.8516			3.4641	11.0745
	18.9259			18.9259			18.9259			18.9259			5.97469	8.19615
	12.0613			12.0613			12.0613			12.0613			7.65685	2.41421
	13.6844			13.6844			13.6844			13.6844			1.41421	4.82843
	17.6627			17.6627			17.6627			17.6627			5.14626	1
	10.0656			10.0656			10.0656			10.0656			17.9494	4.56048
	15.6962			15.6962			15.6962			15.6962			15.853	3.14626
	2.85686			2.85686			2.85686			2.85686			12.8995	2.41421
	2.70054			2.70054			2.70054			2.70054			12.8995	2.73205
	2.04178			2.04178			2.04178			2.04178			12.8995	1.73205
	2.38662			2.38662			2.38662			2.38662			11.2925	2.41421
	12.9893			12.9893			12.9893			12.9893			5.24264	4.82843
	8.00294			8.00294			8.00294			8.00294			5.24264	5.73205
	8.97967			8.97967			8.97967			8.97967			8.19615	1
	6.66097			6.66097			6.66097			6.66097			8.19615	1
	9.16905			9.16905			9.16905			9.16905			5.24264	1
	9.90077			9.90077			9.90077			9.90077			5.24264	3.73205
	12.9125			12.9125			12.9125			12.9125			8.19615	2.41421
	10.2134			10.2134			10.2134			10.2134			6.29253	2.41421
	16.4083			16.4083			16.4083			16.4083			7.87831	4.82843
	13.7053			13.7053			13.7053			13.7053			7.87831	1.41421
	10.8079			10.8079			10.8079			10.8079			11.9747	4.82843
	5.68338			5.68338			5.68338			5.68338			11.9747	4.82843
	14.5883			14.5883			14.5883			14.5883			4.87831	1
	8.40542			8.40542			8.40542			8.40542			2.41421	1
	20.1071			20.1071			20.1071			20.1071			2.41421	1
	12.404			12.404			12.404			12.404			2.41421	3.82843
	11.2782			11.2782			11.2782			11.2782			3.82843	1.41421
	10.9543			10.9543			10.9543			10.9543			4.41421	1.41421
	11.5048			11.5048			11.5048			11.5048			1.41421	1
	6.35649			6.35649			6.35649			6.35649			1.41421	1.41421
	6.97782			6.97782			6.97782			6.97782			7.19615	1.41421
	8.96442			8.96442			8.96442			8.96442			10.4641	1
	11.617			11.617			11.617			11.617			6.24264	1
	8.65679			8.65679			8.65679			8.65679			1.73205	4.87832
	5.92552			5.92552			5.92552			5.92552			5.19615	11.121
	6.66233			6.66233			6.66233			6.66233			5.56048	2.73205
	5.3785			5.3785			5.3785			5.3785			14.3889	3.41421
	8.93752			8.93752			8.93752			8.93752			6.61037	4.87832
	8.85306			8.85306			8.85306			8.85306			5.4641	1
	13.335			13.335			13.335			13.335			2.73205	1.41421
	6.97813			6.97813			6.97813			6.97813			2.73205	1.41421
	25.3047			25.3047			25.3047			25.3047			12.2925	1.41421
	7.33593			7.33593			7.33593			7.33593			10.8031	1.41421
	10.5668			10.5668			10.5668			10.5668			18.7313	2.73205
	10.5605			10.5605			10.5605			10.5605			2	2.41421
	6.60887			6.60887			6.60887			6.60887			2	2.41421
	9.50987			9.50987			9.50987			9.50987			11.0246	2.41421
	11.8107			11.8107			11.8107			11.8107			8.65685	1
	7.40241			7.40241			7.40241			7.40241			6.14626	1.73205
	13.0917			13.0917			13.0917			13.0917			3.82843	4.82843
	16.8347			16.8347			16.8347			16.8347			3.82843	4.56048
	4.0107			4.0107			4.0107			4.0107			5.56048	10.9747
	7.16159			7.16159			7.16159			7.16159			5.14626	10.9747
	10.8178			10.8178			10.8178			10.8178			13.0246	2
	8.10765			8.10765			8.10765			8.10765			7.41421	3.14626
	9.49357			9.49357			9.49357			9.49357			7.41421	2.73205
	4.92358			4.92358			4.92358			4.92358			5.19615	3.14626
	5.04976			5.04976			5.04976			5.04976			1.73205	1
	2.54294			2.54294			2.54294			2.54294			5.56048	5.97469
	2.40135			2.40135			2.40135			2.40135			17.1708	2.41421
	10.6176			10.6176			10.6176			10.6176			16.4135	2
	8.05862			8.05862			8.05862			8.05862			2.41421	1.73205
	7.36617			7.36617			7.36617			7.36617			2.41421	2.73205
	4.32245			4.32245			4.32245			4.32245			8.24264	4
	17.3871			17.3871			17.3871			17.3871			8.65685	2.73205
	11.0628			11.0628			11.0628			11.0628			6.82843	3.73205
	8.10275			8.10275			8.10275			8.10275			6.82843	3.73205
	16.0317			16.0317			16.0317			16.0317			8.14626	2.41421
	9.95614			9.95614			9.95614			9.95614			16.2672	4.56048
	7.03712			7.03712			7.03712			7.03712			5.82843	4.41421
	14.7985			14.7985			14.7985			14.7985			3.82843	1.73205
	10.3979			10.3979			10.3979			10.3979			2.73205	2.82843
	5.27147			5.27147			5.27147			5.27147			2	5.82843
	2.71331			2.71331			2.71331			2.71331			2.41421	1.41421
	5.90136			5.90136			5.90136			5.90136			2.73205	1.41421
	20.1498			20.1498			20.1498			20.1498			2	12.2925
	10.2162			10.2162			10.2162			10.2162			1.41421	2.82843
	2.48531			2.48531			2.48531			2.48531			1.41421	1.73205
	11.3253			11.3253			11.3253			11.3253			4.14626	3.73205
	9.43868			9.43868			9.43868			9.43868			2.41421	6.29253
	8.72581			8.72581			8.72581			8.72581			4.14626	2.41421
	9.94947			9.94947			9.94947			9.94947			2.41421	4.82843
	6.08463			6.08463			6.08463			6.08463			14.121	3.73205
	7.76021			7.76021			7.76021			7.76021			7.14626	5.14626
	2.24915			2.24915			2.24915			2.24915			7.14626	2.82843
	6.66588			6.66588			6.66588			6.66588			8.56048	2.73205
	9.39552			9.39552			9.39552			9.39552			1.73205	2.73205
	7.78153			7.78153			7.78153			7.78153			1.73205	3.41421
	13.3331			13.3331			13.3331			13.3331			3.41421	5.24264
	17.5656			17.5656			17.5656			17.5656			3.41421	2
	21.771			21.771			21.771			21.771			3.41421	6.4641
	6.55197			6.55197			6.55197			6.55197			3.41421	6.4641
	7.1583			7.1583			7.1583			7.1583			1	1.41421
	14.4175			14.4175			14.4175			14.4175			1	5.97469
	4.58119			4.58119			4.58119			4.58119			2.73205	5.56048
	6.40469			6.40469			6.40469			6.40469			2.73205	4.41421
	12.4693			12.4693			12.4693			12.4693			2.73205	13.121
	17.2539			17.2539			17.2539			17.2539			1	2.41421
	6.80392			6.80392			6.80392			6.80392			1	2.82843
	10.5196			10.5196			10.5196			10.5196			1	3.82843
	8.95873			8.95873			8.95873			8.95873			1	1
	11.562			11.562			11.562			11.562			1	4.82843
	1.34904			1.34904			1.34904			1.34904			1	1
	6.0025			6.0025			6.0025			6.0025			1	1
	12.7711			12.7711			12.7711			12.7711			1	4.41421
	8.66337			8.66337			8.66337			8.66337			1	3.82843
	15.808			15.808			15.808			15.808			1	3.82843
	6.45524			6.45524			6.45524			6.45524			4.56048	9.02458
	11.5311			11.5311			11.5311			11.5311			1.41421	2.41421
	4.66975			4.66975			4.66975			4.66975			2.41421	3.73205
	22.8542			22.8542			22.8542			22.8542			1.73205	8.56048
	12.9152			12.9152			12.9152			12.9152			3.41421	3.41421
	17.1508			17.1508			17.1508			17.1508			2.82843	4.41421
	6.21666			6.21666			6.21666			6.21666			2.73205	10.4388
	7.11913			7.11913			7.11913			7.11913			2.41421	15.9993
	4.18872			4.18872			4.18872			4.18872			3.41421	5.87832
	7.69314			7.69314			7.69314			7.69314			4.14626	2.82843
	11.5258			11.5258			11.5258			11.5258			4.82843	4.14626
	5.3957			5.3957			5.3957			5.3957			4.82843	9.70674
	9.32655			9.32655			9.32655			9.32655			3.14626	5.87832
	3.57042			3.57042			3.57042			3.57042			10.6104	3.82843
	5.41738			5.41738			5.41738			5.41738			1.73205	2.82843
	7.77062			7.77062			7.77062			7.77062			4.14626	2
	6.46744			6.46744			6.46744			6.46744			4.14626	5.4641
	9.9124			9.9124			9.9124			9.9124			4.14626	4.41421
	7.32464			7.32464			7.32464			7.32464			4.82843	4.14626
	6.24768			6.24768			6.24768			6.24768			3.14626	4.82843
	4.47357			4.47357			4.47357			4.47357			3.41421	6.14626
	13.3559			13.3559			13.3559			13.3559			4.4641	6.14626
	6.67953			6.67953			6.67953			6.67953			3.14626	4.14626
	7.91379			7.91379			7.91379			7.91379			1.41421	1.41421
	9.66757			9.66757			9.66757			9.66757			1.41421	2.73205
	7.9242			7.9242			7.9242			7.9242			4.87831	5.4641
	7.89966			7.89966			7.89966			7.89966			4.87831	4.14626
	6.58545			6.58545			6.58545			6.58545			4.82843	4.14626
	3.64003			3.64003			3.64003			3.64003			4.14626	3.14626
	5.36377			5.36377			5.36377			5.36377			10.6104	1.73205
	3.3593			3.3593			3.3593			3.3593			3.82843	5
	5.42612			5.42612			5.42612			5.42612			1.73205	2.41421
	6.54087			6.54087			6.54087			6.54087			4.14626	1.41421
	8.68507			8.68507			8.68507			8.68507			3.14626	4.14626
	2.16			2.16			2.16			2.16			2.41421	1.41421
	1.96323			1.96323			1.96323			1.96323			3.82843	1.41421
	5.01273			5.01273			5.01273			5.01273			2.41421	3.73205
	2.0839			2.0839			2.0839			2.0839			3	2
	4.14905			4.14905			4.14905			4.14905			8.3889	2.73205
	5.84294			5.84294			5.84294			5.84294			4.14626	2.73205
	7.23282			7.23282			7.23282			7.23282			3.41421	2
	3.61018			3.61018			3.61018			3.61018			4.14626	9.65685
	1.97088			1.97088			1.97088			1.97088			8.07107	1.41421
	1.19685			1.19685			1.19685			1.19685			2.82843	2.41421
	14.4937			14.4937			14.4937			14.4937			2.82843	1.41421
	5.98051			5.98051			5.98051			5.98051			1.73205	2.82843
	3.80154			3.80154			3.80154			3.80154			1.73205	1.41421
	3.76178			3.76178			3.76178			3.76178			2.41421	11.8783
	0.99467			0.99467			0.99467			0.99467			4.4641	2.73205
	6.52241			6.52241			6.52241			6.52241			1	8.14626
	6.30748			6.30748			6.30748			6.30748			7.97469	1.73205
	3.09704			3.09704			3.09704			3.09704			1.73205	3.73205
	4.26561			4.26561			4.26561			4.26561			1.73205	3.41421
	2.27527			2.27527			2.27527			2.27527			2.41421	2
	2.88426			2.88426			2.88426			2.88426			5.14626	1.73205
	1.33058			1.33058			1.33058			1.33058			4.56048	2.73205
	3.41694			3.41694			3.41694			3.41694			2.82843	7
	6.43926			6.43926			6.43926			6.43926			2.41421	1.41421
	3.2291			3.2291			3.2291			3.2291			2.41421	13.8031
	2.76113			2.76113			2.76113			2.76113			2.41421	1.41421
	2.38829			2.38829			2.38829			2.38829			3.14626	1.41421
	11.8223			11.8223			11.8223			11.8223			2.41421	2.41421
	18.3282			18.3282			18.3282			18.3282			2.41421	1
	6.0131			6.0131			6.0131			6.0131			3.82843	2.82843
	9.75879			9.75879			9.75879			9.75879			1	1
	1.79536			1.79536			1.79536			1.79536			8.70674	11.8783
	1.91324			1.91324			1.91324			1.91324			7.97469	8.38891
	6.16205			6.16205			6.16205			6.16205			7.82843	6.87832
	8.09102			8.09102			8.09102			8.09102			4.41421	1
	6.60932			6.60932			6.60932			6.60932			3.14626	2.41421
	5.51184			5.51184			5.51184			5.51184			8.56048	1.41421
	9.80583			9.80583			9.80583			9.80583			4.4641	1.41421
	13.6755			13.6755			13.6755			13.6755			6.4641	3.73205
	6.2621			6.2621			6.2621			6.2621			5.41421	1.41421
	2.72865			2.72865			2.72865			2.72865			3.82843	2
	6.6707			6.6707			6.6707			6.6707			3.82843	1
	7.70626			7.70626			7.70626			7.70626			1.73205	1.41421
	4.10776			4.10776			4.10776			4.10776			1.73205	2.41421
	5.39987			5.39987			5.39987			5.39987			3.82843	1
	9.14332			9.14332			9.14332			9.14332			3.82843	3.14626
	6.02538			6.02538			6.02538			6.02538			4.87831	5.97469
	5.79893			5.79893			5.79893			5.79893			5.87831	7.65685
	16.7484			16.7484			16.7484			16.7484			12.7067	1.41421
	7.29705			7.29705			7.29705			7.29705			5.87831	5.14626
	4.74418			4.74418			4.74418			4.74418			4	17.9494
	5.10762			5.10762			5.10762			5.10762			4	15.853
	5.97876			5.97876			5.97876			5.97876			4.56048	10.7067
	1.70833			1.70833			1.70833			1.70833			7.19615	10.7067
	1.61859			1.61859			1.61859			1.61859			5.14626	10.7067
	7.3431			7.3431			7.3431			7.3431			17.1708	4.87832
	1.39903			1.39903			1.39903			1.39903			5.24264	5.24264
	4.46772			4.46772			4.46772			4.46772			2.73205	5.24264
	13.2457			13.2457			13.2457			13.2457			9.02458	3.14626
	3.39049			3.39049			3.39049			3.39049			5.56048	3.14626
	6.08354			6.08354			6.08354			6.08354			7.29253	5.14626
	6.84257			6.84257			6.84257			6.84257			7.29253	5.24264
	4.73749			4.73749			4.73749			4.73749			2.73205	5.82843
	4.46342			4.46342			4.46342			4.46342			2.73205	6.29253
	3.16194			3.16194			3.16194			3.16194			2.82843	7.87832
	2.48652			2.48652			2.48652			2.48652			2.82843	7.87832
	7.3476			7.3476			7.3476			7.3476			1.41421	11.9747
	3.51035			3.51035			3.51035			3.51035			1.41421	11.9747
	10.1054			10.1054			10.1054			10.1054			4.41421	4.87832
	9.62727			9.62727			9.62727			9.62727			4.41421	2.41421
	3.96472			3.96472			3.96472			3.96472			2.41421	2.41421
	2.33997			2.33997			2.33997			2.33997			5.24264	2.41421
	7.72745			7.72745			7.72745			7.72745			7.87831	3.82843
	3.55675			3.55675			3.55675			3.55675			4	4.41421
	4.22513			4.22513			4.22513			4.22513			3.41421	1.41421
	3.24194			3.24194			3.24194			3.24194			3.41421	1.41421
	4.04334			4.04334			4.04334			4.04334			2.41421	7.19615
	2.10665			2.10665			2.10665			2.10665			4.87831	10.4641
	9.87771			9.87771			9.87771			9.87771			5.56048	6.24264
	4.74556			4.74556			4.74556			4.74556			2.41421	1.73205
	6.18761			6.18761			6.18761			6.18761			5.24264	5.19615
	2.12508			2.12508			2.12508			2.12508			5.24264	5.56048
	18.1427			18.1427			18.1427			18.1427			6.56048	11.853
	24.543			24.543			24.543			24.543			2.82843	6.61037
	2.28013			2.28013			2.28013			2.28013			2.82843	5.4641
	4.51641			4.51641			4.51641			4.51641			2.82843	2.73205
	13.5523			13.5523			13.5523			13.5523			5.14626	2.73205
	4.33759			4.33759			4.33759			4.33759			5.14626	6.29253
	23.2658			23.2658			23.2658			23.2658			3.82843	7.70674
	2.46228			2.46228			2.46228			2.46228			1.41421	14.9029
	1.9443			1.9443			1.9443			1.9443			1.41421	2
	18.8583			18.8583			18.8583			18.8583			5.14626	2
	19.3578			19.3578			19.3578			19.3578			1.41421	4.14626
	8.11802			8.11802			8.11802			8.11802			1.41421	8.65685
	33.7128			33.7128			33.7128			33.7128			5.41421	6.14626
	35.5045			35.5045			35.5045			35.5045			4.14626	3.82843
	10.9743			10.9743			10.9743			10.9743			3.82843	3.82843
	6.63592			6.63592			6.63592			6.63592			3.14626	5.56048
	9.04284			9.04284			9.04284			9.04284			3.14626	5.14626
	10.5363			10.5363			10.5363			10.5363			1.73205	5.87832
	7.36332			7.36332			7.36332			7.36332			3.82843	7.41421
	38.1537			38.1537			38.1537			38.1537			2.41421	7.41421
	9.922			9.922			9.922			9.922			7.97469	5.19615
	13.1889			13.1889			13.1889			13.1889			2.41421	1.73205
	5.7706			5.7706			5.7706			5.7706			5.82843	5.56048
	17.5412			17.5412			17.5412			17.5412			5.82843	17.1708
	7.14779			7.14779			7.14779			7.14779			4.41421	16.4135
	6.4325			6.4325			6.4325			6.4325			4.41421	2.41421
	28.6752			28.6752			28.6752			28.6752			8.29253	2.41421
	2.51637			2.51637			2.51637			2.51637			3.14626	8.24264
	1.46937			1.46937			1.46937			1.46937			3.14626	8.65685
	3.83629			3.83629			3.83629			3.83629			3.14626	6.82843
	5.812			5.812			5.812			5.812			3.73205	6.82843
	3.55854			3.55854			3.55854			3.55854			3.4641	8.14626
	8.14164			8.14164			8.14164			8.14164			2.73205	15.9494
	2.78658			2.78658			2.78658			2.78658			3.73205	3.4641
	3.3791			3.3791			3.3791			3.3791			1.41421	3.14626
	14.5419			14.5419			14.5419			14.5419			4.14626	2.73205
	1.36178			1.36178			1.36178			1.36178			4.14626	2
	16.2916			16.2916			16.2916			16.2916			5.73205	1.73205
	9.73625			9.73625			9.73625			9.73625			1.41421	2.73205
	4.94561			4.94561			4.94561			4.94561			4.41421	2
	9.77939			9.77939			9.77939			9.77939			1.41421	1.41421
	8.25581			8.25581			8.25581			8.25581			1.41421	1.41421
	5.23486			5.23486			5.23486			5.23486			3.14626	4.14626
	3.44625			3.44625			3.44625			3.44625			3.4641	2.41421
	5.43619			5.43619			5.43619			5.43619			3.4641	4.14626
	3.68376			3.68376			3.68376			3.68376			4.82843	2.41421
	4.80145			4.80145			4.80145			4.80145			4.82843	14.121
	5.2853			5.2853			5.2853			5.2853			2	7.14626
	5.90195			5.90195			5.90195			5.90195			2	7.14626
	11.293			11.293			11.293			11.293			2.82843	5.56048
	11.5212			11.5212			11.5212			11.5212			4.82843	1.73205
	2.48074			2.48074			2.48074			2.48074			4.82843	1.73205
	2.45875			2.45875			2.45875			2.45875			4.82843	3.41421
	6.08715			6.08715			6.08715			6.08715			4.41421	3.41421
	7.78254			7.78254			7.78254			7.78254			4.24264	3.41421
	7.69786			7.69786			7.69786			7.69786			5.97469	3.41421
	12.9743			12.9743			12.9743			12.9743			6.97469	1
	13.4393			13.4393			13.4393			13.4393			2.73205	1
	24.2129			24.2129			24.2129			24.2129			2.73205	2.73205
	10.284			10.284			10.284			10.284			2.73205	2.73205
	4.09333			4.09333			4.09333			4.09333			3.41421	2.73205
	1.43786			1.43786			1.43786			1.43786			3.41421	1
	7.79348			7.79348			7.79348			7.79348			2.82843	1
	18.6675			18.6675			18.6675			18.6675			5.97469	1
	9.20273			9.20273			9.20273			9.20273			8.19615	1
	7.13333			7.13333			7.13333			7.13333			8.19615	1
	1.68303			1.68303			1.68303			1.68303			1.41421	1
	1.59802			1.59802			1.59802			1.59802			3.82843	1
	2.44029			2.44029			2.44029			2.44029			3.73205	1
	5.37772			5.37772			5.37772			5.37772			2.41421	1
	3.64685			3.64685			3.64685			3.64685			2.41421	1
	2.08024			2.08024			2.08024			2.08024			5.41421	4.56048
	3.6137			3.6137			3.6137			3.6137			1.41421	1.41421
	10.9502			10.9502			10.9502			10.9502			9.02458	2.41421
	4.13518			4.13518			4.13518			4.13518			3.14626	1.73205
	14.1915			14.1915			14.1915			14.1915			3.14626	3.41421
	16.0375			16.0375			16.0375			16.0375			4.41421	2.82843
	5.54342			5.54342			5.54342			5.54342			3.82843	2.73205
	12.4251			12.4251			12.4251			12.4251			6.29253	2.41421
	5.73179			5.73179			5.73179			5.73179			2.41421	3.41421
	5.50615			5.50615			5.50615			5.50615			1	4.14626
	2.48074			2.48074			2.48074			2.48074			2.41421	4.82843
	2.41419			2.41419			2.41419			2.41419			1	4.82843
	2.66629			2.66629			2.66629			2.66629			14.6814	3.14626
	3.79795			3.79795			3.79795			3.79795			7.29253	10.6104
	11.8614			11.8614			11.8614			11.8614			12.8995	1.73205
	4.57979			4.57979			4.57979			4.57979			8.29253	4.14626
	7.69447			7.69447			7.69447			7.69447			3.73205	4.14626
	1.8667			1.8667			1.8667			1.8667			1.41421	4.14626
	8.66433			8.66433			8.66433			8.66433			3.82843	4.82843
	8.76051			8.76051			8.76051			8.76051			1.41421	3.14626
	7.15392			7.15392			7.15392			7.15392			4.14626	3.41421
	29.7669			29.7669			29.7669			29.7669			9.12096	4.4641
	6.32044			6.32044			6.32044			6.32044			9.12096	3.14626
	23.313			23.313			23.313			23.313			10.8031	1.41421
	5.52426			5.52426			5.52426			5.52426			3.73205	1.41421
	5.31778			5.31778			5.31778			5.31778			3.73205	4.87832
	12.8888			12.8888			12.8888			12.8888			4.87831	4.87832
	20.2378			20.2378			20.2378			20.2378			6.4641	4.82843
	9.87816			9.87816			9.87816			9.87816			8.29253	4.14626
	24.0262			24.0262			24.0262			24.0262			6.4641	10.6104
	7.22574			7.22574			7.22574			7.22574			7.56048	3.82843
	20.2782			20.2782			20.2782			20.2782			6.29253	1.73205
	7.91422			7.91422			7.91422			7.91422			4.87831	4.14626
	12.2171			12.2171			12.2171			12.2171			4.87831	3.14626
	8.04874			8.04874			8.04874			8.04874			6.61037	2.41421
	3.08044			3.08044			3.08044			3.08044			8.02458	3.82843
	9.59442			9.59442			9.59442			9.59442			1.73205	2.41421
	2.5253			2.5253			2.5253			2.5253			14.0711	3
	33.494			33.494			33.494			33.494			4.14626	8.38891
	13.6827			13.6827			13.6827			13.6827			10.7067	4.14626
	17.4648			17.4648			17.4648			17.4648			5.14626	3.41421
	10.8232			10.8232			10.8232			10.8232			4.14626	4.14626
	9.56458			9.56458			9.56458			9.56458			3.82843	8.07107
	9.91579			9.91579			9.91579			9.91579			10.2426	2.82843
	4.42351			4.42351			4.42351			4.42351			7.29253	2.82843
	4.68258			4.68258			4.68258			4.68258			29.1708	1.73205
	32.2488			32.2488			32.2488			32.2488			2.73205	1.73205
	10.7134			10.7134			10.7134			10.7134			5.97469	2.41421
	18.2428			18.2428			18.2428			18.2428			2.73205	4.4641
	10.2816			10.2816			10.2816			10.2816			3.73205	1
	8.87763			8.87763			8.87763			8.87763			1.73205	7.97469
	12.062			12.062			12.062			12.062			2.41421	1.73205
	11.4673			11.4673			11.4673			11.4673			2.41421	1.73205
	8.09037			8.09037			8.09037			8.09037			1.73205	1.41421
	11.475			11.475			11.475			11.475			9.3889	4.4641
	15.2124			15.2124			15.2124			15.2124			7.9282	4.14626
	14.9846			14.9846			14.9846			14.9846			9.3889	2.82843
	18.6717			18.6717			18.6717			18.6717			9.02458	2.41421
	10.1651			10.1651			10.1651			10.1651			5.82843	2.41421
	15.005			15.005			15.005			15.005			5.82843	2.41421
	6.47702			6.47702			6.47702			6.47702			10.1463	3.14626
	5.92746			5.92746			5.92746			5.92746			6.14626	2.41421
	14.9534			14.9534			14.9534			14.9534			1.73205	2.41421
	15.291			15.291			15.291			15.291			11.3889	3.82843
	10.4559			10.4559			10.4559			10.4559			5.97469	1
	22.0189			22.0189			22.0189			22.0189			1.73205	8.70674
	35.1818			35.1818			35.1818			35.1818			7.29253	7.97469
	5.75146			5.75146			5.75146			5.75146			7.29253	7.82843
	5.28307			5.28307			5.28307			5.28307			1.41421	1.73205
	7.14215			7.14215			7.14215			7.14215			1.41421	3.14626
	4.29237			4.29237			4.29237			4.29237			4.14626	3.82843
	3.06779			3.06779			3.06779			3.06779			3.82843	4.4641
	2.56717			2.56717			2.56717			2.56717			6.56048	6.4641
	3.23368			3.23368			3.23368			3.23368			3.14626	5.41421
	3.39381			3.39381			3.39381			3.39381			4.14626	3.82843
	5.62634			5.62634			5.62634			5.62634			2.41421	3.82843
	5.80864			5.80864			5.80864			5.80864			2.41421	1.73205
	2.19446			2.19446			2.19446			2.19446			3.14626	1.73205
	2.45962			2.45962			2.45962			2.45962			4.14626	3.82843
	3.60476			3.60476			3.60476			3.60476			3.14626	3.82843
	16.0048			16.0048			16.0048			16.0048			2.73205	4.87832
	10.0219			10.0219			10.0219			10.0219			2.41421	5.87832
	1.46664			1.46664			1.46664			1.46664			2.41421	12.7067
	21.6612			21.6612			21.6612			21.6612			2.73205	5.87832
	12.9937			12.9937			12.9937			12.9937			4.14626	4
	7.1503			7.1503			7.1503			7.1503			6.56048	4
	1.6363			1.6363			1.6363			1.6363			2.82843	4.56048
	8.78001			8.78001			8.78001			8.78001			6.61037	7.19615
	2.26327			2.26327			2.26327			2.26327			2.73205	5.14626
	3.76964			3.76964			3.76964			3.76964			1	17.1708
	3.57307			3.57307			3.57307			3.57307			1	5.24264
	0.948577			0.948577			0.948577			0.948577			1	2.73205
	2.77783			2.77783			2.77783			2.77783			5.41421	9.02458
	12.7481			12.7481			12.7481			12.7481			5.97469	4.56048
	8.1042			8.1042			8.1042			8.1042			3.82843	7.29253
	3.78661			3.78661			3.78661			3.78661			2.41421	7.29253
	2.8128			2.8128			2.8128			2.8128			1.41421	2.73205
	5.75413			5.75413			5.75413			5.75413			6.56048	2.73205
	4.85144			4.85144			4.85144			4.85144			3.73205	2.82843
	8.37058			8.37058			8.37058			8.37058			2.73205	2.82843
	7.96887			7.96887			7.96887			7.96887			2.73205	1.41421
	4.13224			4.13224			4.13224			4.13224			2	1.41421
	10.932			10.932			10.932			10.932			2.41421	4.41421
	2.99768			2.99768			2.99768			2.99768			2	1.41421
	4.96787			4.96787			4.96787			4.96787			4.14626	2.41421
	9.62095			9.62095			9.62095			9.62095			4.14626	5.24264
	2.65607			2.65607			2.65607			2.65607			3.41421	7.87832
	5.04387			5.04387			5.04387			5.04387			3.41421	4
	9.471			9.471			9.471			9.471			4.14626	3.41421
	8.2937			8.2937			8.2937			8.2937			2.41421	3.41421
	4.58324			4.58324			4.58324			4.58324			2.41421	2.41421
	4.38863			4.38863			4.38863			4.38863			10.7566	4.87832
	15.0471			15.0471			15.0471			15.0471			1.73205	5.56048
	5.14241			5.14241			5.14241			5.14241			1.73205	2.41421
	7.44016			7.44016			7.44016			7.44016			4.87831	5.24264
	7.07287			7.07287			7.07287			7.07287			2.73205	5.24264
	1.72666			1.72666			1.72666			1.72666			3.73205	6.56048
	4.20833			4.20833			4.20833			4.20833			3.73205	2.82843
	2.75048			2.75048			2.75048			2.75048			2.41421	2.82843
	1.82045			1.82045			1.82045			1.82045			2.41421	2.82843
	3.06742			3.06742			3.06742			3.06742			4.14626	5.14626
	4.08234			4.08234			4.08234			4.08234			2.73205	5.14626
	6.25309			6.25309			6.25309			6.25309			5.82843	3.82843
	2.60277			2.60277			2.60277			2.60277			6.56048	1.41421
	9.93789			9.93789			9.93789			9.93789			2.82843	1.41421
	4.65042			4.65042			4.65042			4.65042			6.14626	5.14626
	6.43038			6.43038			6.43038			6.43038			4.41421	1.41421
	7.91748			7.91748			7.91748			7.91748			2.82843	1.41421
	6.82117			6.82117			6.82117			6.82117			6.97469	5.41421
	17.1232			17.1232			17.1232			17.1232			7.29253	4.14626
	5.60579			5.60579			5.60579			5.60579			1.41421	3.82843
	10.6845			10.6845			10.6845			10.6845			4.14626	3.14626
	5.87048			5.87048			5.87048			5.87048			4.14626	3.14626
	8.28168			8.28168			8.28168			8.28168			4.87831	1.73205
	12.0558			12.0558			12.0558			12.0558			4.41421	3.82843
	12.6981			12.6981			12.6981			12.6981			3.14626	2.41421
	7.19565			7.19565			7.19565			7.19565			5.87831	7.97469
	0.917107			0.917107			0.917107			0.917107			1	2.41421
	1.51151			1.51151			1.51151			1.51151			1	3.14626
	1.89643			1.89643			1.89643			1.89643			1.41421	3.41421
	5.36961			5.36961			5.36961			5.36961			2.82843	4.41421
	3.96113			3.96113			3.96113			3.96113			2.41421	4.41421
	1.74787			1.74787			1.74787			1.74787			7.24264	8.29253
	2.03874			2.03874			2.03874			2.03874			1.41421	3.14626
	11.0951			11.0951			11.0951			11.0951			3.14626	3.14626
	4.08774			4.08774			4.08774			4.08774			8.24264	3.14626
	3.75587			3.75587			3.75587			3.75587			4.41421	3.73205
	2.31657			2.31657			2.31657			2.31657			4.41421	3.4641
	8.6138			8.6138			8.6138			8.6138			2.82843	2.73205
	8.00823			8.00823			8.00823			8.00823			2.82843	3.73205
	3.02328			3.02328			3.02328			3.02328			9.82843	1.41421
	7.57954			7.57954			7.57954			7.57954			11.853	4.14626
	6.44965			6.44965			6.44965			6.44965			14.0246	4.14626
	5.10678			5.10678			5.10678			5.10678			3.41421	5.73205
	2.2674			2.2674			2.2674			2.2674			3.14626	1.41421
	9.61108			9.61108			9.61108			9.61108			3.4641	4.41421
	9.55465			9.55465			9.55465			9.55465			3.4641	1.41421
	7.49622			7.49622			7.49622			7.49622			10.0246	1.41421
	7.52013			7.52013			7.52013			7.52013			10.0246	3.14626
	9.63063			9.63063			9.63063			9.63063			6.87831	3.4641
	6.29203			6.29203			6.29203			6.29203			6.87831	3.4641
	12.9279			12.9279			12.9279			12.9279			10.121	4.82843
	5.02322			5.02322			5.02322			5.02322			39.3663	4.82843
	6.82133			6.82133			6.82133			6.82133			3.14626	2
	12.7102			12.7102			12.7102			12.7102			3.14626	2
	13.6845			13.6845			13.6845			13.6845			2.73205	2.82843
	2.75915			2.75915			2.75915			2.75915			2.73205	4.82843
	5.05914			5.05914			5.05914			5.05914			2.73205	4.82843
	6.10799			6.10799			6.10799			6.10799			1	4.82843
	12.5647			12.5647			12.5647			12.5647			8.56048	4.41421
	6.6672			6.6672			6.6672			6.6672			6.87831	4.24264
	7.92179			7.92179			7.92179			7.92179			2.73205	5.97469
	14.1904			14.1904			14.1904			14.1904			6.14626	6.97469
	14.1039			14.1039			14.1039			14.1039			3.4641	2.73205
	21.3422			21.3422			21.3422			21.3422			4.82843	2.73205
	15.114			15.114			15.114			15.114			2.41421	2.73205
	4.22666			4.22666			4.22666			4.22666			1	3.41421
	1.84527			1.84527			1.84527			1.84527			1	3.41421
	18.1601			18.1601			18.1601			18.1601			3.14626	2.82843
	9.66728			9.66728			9.66728			9.66728			6.14626	3.14626
	10.051			10.051			10.051			10.051			3.14626	8.19615
	7.67516			7.67516			7.67516			7.67516			3.14626	8.19615
	11.8047			11.8047			11.8047			11.8047			6.87831	1.41421
	4.89622			4.89622			4.89622			4.89622			3.73205	3.82843
	4.15067			4.15067			4.15067			4.15067			7.97469	3.73205
	2.26668			2.26668			2.26668			2.26668			1	2.41421
	2.38882			2.38882			2.38882			2.38882			1	2.41421
	0.938891			0.938891			0.938891			0.938891			1	5.41421
	3.60306			3.60306			3.60306			3.60306			2.41421	1.41421
	13.7245			13.7245			13.7245			13.7245			15.2173	9.02458
	7.50027			7.50027			7.50027			7.50027			4.14626	3.14626
	12.3613			12.3613			12.3613			12.3613			2.73205	3.14626
	3.19034			3.19034			3.19034			3.19034			2.73205	4.41421
	7.43757			7.43757			7.43757			7.43757			4.73205	3.82843
	1.60729			1.60729			1.60729			1.60729			4.73205	6.29253
	6.98313			6.98313			6.98313			6.98313			3.41421	2.41421
	11.6936			11.6936			11.6936			11.6936			5.56048	1
	12.5221			12.5221			12.5221			12.5221			3.41421	2.41421
	7.48524			7.48524			7.48524			7.48524			3.41421	1
	10.634			10.634			10.634			10.634			4.41421	14.6814
	5.83256			5.83256			5.83256			5.83256			4.87831	7.29253
	20.559			20.559			20.559			20.559			8.87832	12.8995
	1.60729			1.60729			1.60729			1.60729			4.87831	8.29253
	3.73834			3.73834			3.73834			3.73834			5.56048	3.73205
	3.69283			3.69283			3.69283			3.69283			6.14626	1.41421
	10.5079			10.5079			10.5079			10.5079			4.14626	3.82843
	4.05306			4.05306			4.05306			4.05306			4.24264	1.41421
	5.00744			5.00744			5.00744			5.00744			2.41421	4.14626
	2.94144			2.94144			2.94144			2.94144			2.41421	9.12096
	4.55722			4.55722			4.55722			4.55722			26.7067	9.12096
	4.31491			4.31491			4.31491			4.31491			7.56048	10.8031
	8.68632			8.68632			8.68632			8.68632			7.56048	3.73205
	2.306			2.306			2.306			2.306			2.41421	3.73205
	2.00892			2.00892			2.00892			2.00892			2.82843	4.87832
	5.96119			5.96119			5.96119			5.96119			2.41421	5.82843
	1.62451			1.62451			1.62451			1.62451			1.41421	8.29253
	5.2251			5.2251			5.2251			5.2251			1.41421	6.4641
	11.9352			11.9352			11.9352			11.9352			13.5605	5.56048
	11.5381			11.5381			11.5381			11.5381			3.73205	6.29253
	3.94137			3.94137			3.94137			3.94137			3.41421	2.73205
	8.18442			8.18442			8.18442			8.18442			8.14626	4.87832
	9.84635			9.84635			9.84635			9.84635			5.41421	6.61037
	6.47457			6.47457			6.47457			6.47457			5.41421	8.02458
	6.35632			6.35632			6.35632			6.35632				1.73205
	4.38899			4.38899			4.38899			4.38899			6.14626	14.0711
	8.61398			8.61398			8.61398			8.61398			3.73205	4.14626
	16.2026			16.2026			16.2026			16.2026			6.61037	10.7067
	14.3751			14.3751			14.3751			14.3751			7.70674	5.14626
	2.2949			2.2949			2.2949			2.2949			7.38891	4.14626
	4.35827			4.35827			4.35827			4.35827			4.24264	3.82843
	1.5657			1.5657			1.5657			1.5657			4.24264	5.87832
	8.39857			8.39857			8.39857			8.39857			12.1463	7.29253
	9.21257			9.21257			9.21257			9.21257			6.56048	29.1708
	4.82135			4.82135			4.82135			4.82135			3.73205	2.73205
	3.71423			3.71423			3.71423			3.71423			3.73205	5.97469
	8.42033			8.42033			8.42033			8.42033			7.38891	2.73205
	2.49823			2.49823			2.49823			2.49823				3.41421
	5.78941			5.78941			5.78941			5.78941			1.73205	1.73205
	8.10175			8.10175			8.10175			8.10175			1.73205	2.41421
	3.04746			3.04746			3.04746			3.04746			2.73205	2.41421
	3.52592			3.52592			3.52592			3.52592			2.73205	1.73205
	6.09133			6.09133			6.09133			6.09133			3.14626	9.38891
	6.7262			6.7262			6.7262			6.7262			8.65685	7.9282
	2.86882			2.86882			2.86882			2.86882			5.87831	9.38891
	2.34028			2.34028			2.34028			2.34028			6.61037	9.02458
	6.84705			6.84705			6.84705			6.84705			2.41421	5.82843
	7.98394			7.98394			7.98394			7.98394			2.41421	5.82843
	22.621			22.621			22.621			22.621			8.73205	10.1463
	7.9901			7.9901			7.9901			7.9901			5.82843	6.14626
	10.7831			10.7831			10.7831			10.7831			1.41421	1.73205
	3.72043			3.72043			3.72043			3.72043			1.41421	11.3889
	1.90803			1.90803			1.90803			1.90803			1.41421	5.97469
	9.87652			9.87652			9.87652			9.87652			2.41421	1.73205
	11.7803			11.7803			11.7803			11.7803			4.14626	7.29253
	13.7667			13.7667			13.7667			13.7667			2.41421	7.29253
	6.74383			6.74383			6.74383			6.74383			1.41421	1.41421
	4.34041			4.34041			4.34041			4.34041			3.41421	1.41421
	4.75922			4.75922			4.75922			4.75922			1.41421	4.14626
	3.6786			3.6786			3.6786			3.6786			4.14626	3.82843
	2.72236			2.72236			2.72236			2.72236			1.41421	6.56048
	2.61318			2.61318			2.61318			2.61318			5.73205	3.14626
	1.3799			1.3799			1.3799			1.3799			1.41421	4.14626
	4.62206			4.62206			4.62206			4.62206			2.73205	2.41421
	6.27065			6.27065			6.27065			6.27065			1.41421	2.41421
	6.13204			6.13204			6.13204			6.13204			3.4641	3.14626
	2.72872			2.72872			2.72872			2.72872			4.14626	4.14626
	1.95198			1.95198			1.95198			1.95198			10.7566	3.14626
	4.31575			4.31575			4.31575			4.31575			5.41421	2.73205
	7.29622			7.29622			7.29622			7.29622			7	2.41421
	1.181			1.181			1.181			1.181			3.41421	2.41421
	10.3158			10.3158			10.3158			10.3158			1.41421	2.73205
	4.14364			4.14364			4.14364			4.14364			1.41421	4.14626
	4.4411			4.4411			4.4411			4.4411			5.56048	6.56048
	1.47579			1.47579			1.47579			1.47579			4.87831	2.82843
	4.89239			4.89239			4.89239			4.89239			3.82843	6.61037
	2.73979			2.73979			2.73979			2.73979			1.41421	2.73205
	1.97583			1.97583			1.97583			1.97583			13.7067	1
	1.79456			1.79456			1.79456			1.79456			1.41421	1
	4.47338			4.47338			4.47338			4.47338			4.73205	1
	3.87937			3.87937			3.87937			3.87937			3.82843	5.41421
	5.56042			5.56042			5.56042			5.56042			7.14626	5.97469
	0.595931			0.595931			0.595931			0.595931			2.73205	3.82843
	10.6409			10.6409			10.6409			10.6409			1.73205	2.41421
	6.67208			6.67208			6.67208			6.67208			1.73205	1.41421
	0.801194			0.801194			0.801194			0.801194			1	3.73205
	6.26536			6.26536			6.26536			6.26536			2.41421	3.73205
	1.60689			1.60689			1.60689			1.60689			5.82843	2.73205
	0.816554			0.816554			0.816554			0.816554			6.56048	2.73205
	2.78339			2.78339			2.78339			2.78339			4.56048	2
	5.6855			5.6855			5.6855			5.6855			6.29253	2.41421
	3.37296			3.37296			3.37296			3.37296			2	2
	1.96734			1.96734			1.96734			1.96734			1	4.14626
	1.94112			1.94112			1.94112			1.94112			1	4.14626
	1.60689			1.60689			1.60689			1.60689			1	3.41421
	3.27035			3.27035			3.27035			3.27035			2.41421	3.41421
	4.01274			4.01274			4.01274			4.01274			2.82843	4.14626
	7.53901			7.53901			7.53901			7.53901			1.41421	2.41421
	1.9104			1.9104			1.9104			1.9104			4.73205	2.41421
	1.44108			1.44108			1.44108			1.44108			4.41421	10.7566
	1.65933			1.65933			1.65933			1.65933			4.41421	1.73205
	4.04996			4.04996			4.04996			4.04996			3	1.73205
	1.21172			1.21172			1.21172			1.21172			3.14626	4.87832
	3.35997			3.35997			3.35997			3.35997			4.4641	2.73205
	4.73987			4.73987			4.73987			4.73987			7.82843	3.73205
	2.4931			2.4931			2.4931			2.4931			1	3.73205
	2.40585			2.40585			2.40585			2.40585			1	2.41421
	2.01069			2.01069			2.01069			2.01069			1.73205	2.41421
	1.02818			1.02818			1.02818			1.02818			3.14626	4.14626
	2.27062			2.27062			2.27062			2.27062			3.73205	2.73205
	0.943156			0.943156			0.943156			0.943156			1.73205	5.82843
	1.03268			1.03268			1.03268			1.03268			1.73205	6.56048
	2.17897			2.17897			2.17897			2.17897			1	2.82843
	0.886217			0.886217			0.886217			0.886217			1	6.14626
	1.32296			1.32296			1.32296			1.32296			1	4.41421
	1.93875			1.93875			1.93875			1.93875			1	2.82843
	1.47579			1.47579			1.47579			1.47579			3	6.97469
	4.25509			4.25509			4.25509			4.25509			4	7.29253
	4.87734			4.87734			4.87734			4.87734			3.82843	1.41421
	0.611291			0.611291			0.611291			0.611291			2.73205	4.14626
	0.964878			0.964878			0.964878			0.964878			2.73205	4.14626
	6.51877			6.51877			6.51877			6.51877			4.14626	4.87832
	8.05186			8.05186			8.05186			8.05186			4.14626	4.41421
	11.765			11.765			11.765			11.765			3.41421	3.14626
	3.80278			3.80278			3.80278			3.80278			6.87831	5.87832
	3.73791			3.73791			3.73791			3.73791			8.97469	1
	4.10686			4.10686			4.10686			4.10686			1	1
	3.0956			3.0956			3.0956			3.0956			1.41421	1.41421
	2.21368			2.21368			2.21368			2.21368			4.14626	2.82843
	5.5607			5.5607			5.5607			5.5607			2.41421	2.41421
	0.622151			0.622151			0.622151			0.622151			1	6.82843
	7.02089			7.02089			7.02089			7.02089			4.14626	1.41421
	1.19636			1.19636			1.19636			1.19636			2.41421	3.14626
	0.927797			0.927797			0.927797			0.927797			6.97469	8.24264
	1.14842			1.14842			1.14842			1.14842			1	4.41421
	5.46204			5.46204			5.46204			5.46204			2.73205	4.41421
	11.4711			11.4711			11.4711			11.4711			4.41421	2.82843
	9.13419			9.13419			9.13419			9.13419			1.41421	2.82843
	11.8994			11.8994			11.8994			11.8994			1.73205	9.82843
	4.94674			4.94674			4.94674			4.94674			1.73205	11.853
	8.34766			8.34766			8.34766			8.34766			4.14626	14.0246
	5.7064			5.7064			5.7064			5.7064			1	3.41421
	1.15928			1.15928			1.15928			1.15928			5.87831	2.41421
	3.13925			3.13925			3.13925			3.13925			5.41421	3.4641
	11.1508			11.1508			11.1508			11.1508			6.87831	3.4641
	13.2822			13.2822			13.2822			13.2822			1.41421	8.97469
	8.36721			8.36721			8.36721			8.36721			18.0711	10.0246
	3.69984			3.69984			3.69984			3.69984			18.6104	6.87832
	8.45017			8.45017			8.45017			8.45017			1.73205	6.87832
	2.82822			2.82822			2.82822			2.82822			1.41421	6.97469
	6.71715			6.71715			6.71715			6.71715			8.29253	16.2426
	2.65937			2.65937			2.65937			2.65937			5.87831	3.14626
	1.5877			1.5877			1.5877			1.5877			5.87831	3.14626
	5.59511			5.59511			5.59511			5.59511			5.97469	2.73205
	5.97746			5.97746			5.97746			5.97746			5.4641	2.73205
	3.391			3.391			3.391			3.391			2.73205	2.73205
	3.32258			3.32258			3.32258			3.32258			2.73205	1
	3.69405			3.69405			3.69405			3.69405			15.5851	7.14626
	4.31208			4.31208			4.31208			4.31208			1.41421	3.4641
	2.62708			2.62708			2.62708			2.62708			4.73205	2.73205
	4.57361			4.57361			4.57361			4.57361			4.73205	6.14626
	2.4545			2.4545			2.4545			2.4545			5.14626	3.4641
	5.25247			5.25247			5.25247			5.25247			1.73205	1.41421
	2.67499			2.67499			2.67499			2.67499			1.73205	2.41421
	1.92669			1.92669			1.92669			1.92669			2.41421	1
	3.97542			3.97542			3.97542			3.97542			2.41421	1
	0.595561			0.595561			0.595561			0.595561			3.41421	3.14626
	2.31712			2.31712			2.31712			2.31712			23.4853	6.14626
	8.33169			8.33169			8.33169			8.33169			16.2672	3.14626
	5.12313			5.12313			5.12313			5.12313			2.41421	3.14626
	7.28116			7.28116			7.28116			7.28116			7.14626	6.87832
	8.54464			8.54464			8.54464			8.54464			7.14626	3.73205
	5.63333			5.63333			5.63333			5.63333			7.87831	2.41421
	4.01433			4.01433			4.01433			4.01433			3	1
	3.55079			3.55079			3.55079			3.55079			3	1
	7.52581			7.52581			7.52581			7.52581			2.41421	1
	14.4756			14.4756			14.4756			14.4756			2.41421	2.41421
	9.6249			9.6249			9.6249			9.6249			6.56048	7.87832
	7.29173			7.29173			7.29173			7.29173			2.41421	4.14626
	13.0764			13.0764			13.0764			13.0764			4.87831	2
	12.6177			12.6177			12.6177			12.6177			11.0246	1
	5.22112			5.22112			5.22112			5.22112			32.6096	1
														1.73205
														2.41421
														2.82843
														1
														3.41421
														3.4641
														1.73205
														3.14626
														4.87832
														5.56048
														6.14626
														4.14626
														4.24264
														2.41421
														2.41421
														26.7067
														7.56048
														7.56048
														2.41421
														2.82843
														2.41421
														1.41421
														1.41421
														1.41421
														3.73205
														3.41421
														1
														5.41421
														5.41421
														6.14626
														2.73205
														6.61037
														7.70674
														7.38891
														4.24264
														4.24264
														12.1463
														6.56048
														3.73205
														3.73205
														7.38891
														1.73205
														1.73205
														2.73205
														1
														3.14626
														8.65685
														5.87832
														6.61037
														2.41421
														2.41421
														8.73205
														5.82843
														1.41421
														1.41421
														1.41421
														2.41421
														4.14626
														2.41421
														1.41421
														3.41421
														1.41421
														4.14626
														1.41421
														5.73205
														1.41421
														2.73205
														1.41421
														3.4641
														4.14626
														10.7566
														5.41421
														7
														3.41421
														1.41421
														1.41421
														5.56048
														4.87832
														3.82843
														1.41421
														13.7067
														1.41421
														4.73205
														3.82843
														7.14626
														2.73205
														1.73205
														1.73205
														1
														2.41421
														5.82843
														6.56048
														4.56048
														6.29253
														2
														1
														1
														1
														2.41421
														2.82843
														1.41421
														4.73205
														4.41421
														4.41421
														3
														3.14626
														4.14626
														7.82843
														1
														1
														1.73205
														3.14626
														3.73205
														1.73205
														1.73205
														1
														1
														1
														1
														3
														4
														3.82843
														2.73205
														2.73205
														4.14626
														4.14626
														3.41421
														6.87832
														8.97469
														1
														1.41421
														4.14626
														2.41421
														1
														4.14626
														2.41421
														6.97469
														1
														2.73205
														4.41421
														1.41421
														1.73205
														1.73205
														4.14626
														1
														5.87832
														5.41421
														6.87832
														1.41421
														13.5352
														2.41421
														1.73205
														1.41421
														8.29253
														5.87832
														5.87832
														5.97469
														5.4641
														2.73205
														2.73205
														7.87832
														1.41421
														4.73205
														4.73205
														5.14626
														1.73205
														1.73205
														2.41421
														2.41421
														3.41421
														23.4853
														3.73205
														2.41421
														6.14626
														3.73205
														7.87832
														3
														3
														2.41421
														2
														3.14626
														2.41421
														2
														10.0246
														21.8776
